# Supplementary material for: Prevalence and predictors of post-acute COVID syndrome among infected healthcare workers at University Malaya Medical Centre
Source: PLoS One. 2024 Apr 16;19(4):e0298376. doi: 10.1371/journal.pone.0298376 (PMC11020391; doi:10.1371/journal.pone.0298376)
Supplement: S1 Data — (XLSX) [file pone.0298376.s001.xlsx]

## Sheet: Manuscript Data
berapa_kalikah_anda_telah	age	covid_history_latest	c4_second_severity	c8_vaccine_v2	have_you_receive_booster_d	d6_gender	d7_ethnicity	h2_smoking	COVID_Infection_Frequency	COVID_First_Severity	COVID_Second_Severity	c11_did_you_complete_the_d_1	new_covid_history_complete_1	c8_vaccine_v2_1	have_you_receive_booster_d_1	new_covid_vaccine_lifestyle_complete_1	d7_ethnicity_1	Diabetes_Mellitus	Hypertension	IHD	Asthma	Malignancy	h2_smoking_1	h2_smoking_stick_daily_1	h2_smoking_years_1	h2_smoking_pack_1	demographics_medical_history_complete_1	susah_bernafas_shortness_o1_1	keletihan_tiredness_1	batuk_cough_1	denyutan_jantung_meningkat_1	kekuatan_fizikal_berkurang_1	sakit_sendi_atau_otot_join_1	kehilangan_deria_bau_loss_1	kehilangan_deria_rasa_loss_1	tidur_terganggu_disturbed_1	mimpi_ngeri_nightmares_1	sukar_berfikir_atau_menump_1	demam_berulang_recurrent_f_1	sakit_kepala_headache_1	sakit_dada_chest_pain_1	gangguan_penglihatan_visua_1	telinga_berdesing_tinnitus_1	loya_nausea_1	ruam_rashes_1	tiada_mood_low_mood_1	berasa_sedih_feel_down_1	kurang_bermotivasi_lacking_1	tiada_keseronokan_no_pleas_1
1	37	2021-08-23	1	0	1	1	1	0	1	2	1	1	2	0	1	2	1	0	0	0	0	0	0	8	20	8	2	1	1	1	1	1	1	1	1	1	1	1	1	1	1	1	1	1	1	1	1	1	1
1	35	2021-04-05	1	0	2	1	1	0	1	2	1	1	2	0	2	2	1	0	0	0	0	0	0	10	20	9.75	2	1	1	1	1	1	1	1	1	1	1	1	1	1	1	1	1	1	1	1	1	1	1
1	45	2021-07-14	1	0	1	2	3	0	1	2	1	1	2	0	1	2	3	0	0	0	0	0	0	#NULL!	#NULL!	#NULL!	2	2	2	2	1	2	2	1	1	2	2	1	2	1	2	2	2	2	2	2	2	2	2
1	23	2022-03-28	1	0	2	1	1	0	1	2	1	1	2	0	2	2	1	0	0	0	0	0	0	#NULL!	#NULL!	#NULL!	2	1	1	2	1	1	2	1	1	1	1	1	2	2	1	1	1	1	1	1	1	1	1
1	34	2021-05-05	1	0	1	1	2	0	1	2	1	1	2	0	1	2	2	0	0	0	0	0	0	#NULL!	#NULL!	#NULL!	2	1	4	3	3	4	4	3	3	3	3	4	3	3	4	3	4	3	1	2	2	2	2
1	43	2021-05-04	1	0	1	1	3	0	1	2	1	1	2	0	1	2	3	0	0	0	0	0	0	#NULL!	#NULL!	#NULL!	2	3	5	2	3	2	3	4	3	3	2	3	3	3	3	3	3	2	2	2	2	2	2
1	43	2021-06-15	1	0	1	2	1	0	1	2	1	1	2	0	1	2	1	0	0	0	0	0	0	#NULL!	#NULL!	#NULL!	2	4	5	3	2	2	4	4	3	2	3	4	1	4	4	1	1	4	1	1	1	1	1
1	32	2022-10-15	2	0	2	1	3	0	1	2	2	1	2	0	2	2	3	0	0	0	0	0	0	#NULL!	#NULL!	#NULL!	2	1	1	1	1	1	1	1	1	1	1	1	1	1	1	1	1	1	1	1	1	1	1
1	27	2022-02-25	2	0	2	2	1	0	1	2	2	1	2	0	2	2	1	0	0	0	0	0	0	8	20	8	2	1	1	2	1	1	1	1	1	1	1	1	2	1	1	1	1	1	1	1	1	1	1
1	37	2022-03-19	2	0	1	2	1	0	1	2	2	1	2	0	1	2	1	0	0	0	0	0	0	8	20	8	2	1	2	2	1	2	2	1	1	1	1	2	1	1	1	1	1	1	1	2	2	2	2
1	27	2022-10-11	2	0	2	2	2	0	1	2	2	1	2	0	2	2	2	0	0	0	0	0	0	10	20	9.75	2	1	2	2	1	2	2	1	1	1	1	1	2	1	1	1	1	1	1	1	1	1	1
1	26	2021-08-10	2	0	3	2	1	0	1	2	2	1	2	0	3	2	1	0	0	0	0	0	0	10	20	9.75	2	1	4	4	1	2	2	1	1	2	1	1	1	1	1	1	1	1	1	1	1	1	1
1	23	2023-02-13	2	0	2	1	1	0	1	2	2	1	2	0	2	2	1	0	0	0	0	0	0	8	20	8	2	2	2	2	1	2	2	1	1	1	1	1	2	2	1	1	1	2	1	2	1	2	2
2	43	2022-02-10	2	0	3	2	1	0	2	2	2	1	2	0	3	2	1	0	0	0	0	0	0	8	20	8	2	1	2	2	1	2	2	1	1	2	1	3	2	2	1	1	1	1	1	4	3	3	3
1	36	2022-03-25	2	0	2	2	1	0	1	2	2	1	2	0	2	2	1	0	0	0	0	0	0	8	20	8	2	2	2	2	2	3	2	2	2	2	2	2	1	2	1	1	1	1	1	1	2	2	1
1	35	2021-05-04	2	0	1	1	3	0	1	2	2	1	2	0	1	2	3	0	0	0	0	0	0	#NULL!	#NULL!	#NULL!	2	5	5	5	4	5	5	5	5	5	4	5	5	3	2	4	4	3	3	4	3	4	3
3	34	2023-04-27	2	0	2	1	1	0	3	2	2	1	2	0	2	2	1	0	0	0	0	0	0	#NULL!	160	#NULL!	2	4	5	5	4	4	1	1	2	5	5	4	5	4	5	1	1	5	1	5	1	4	1
2	49	2021-01-12	1	1	1	1	1	0	2	1	1	1	2	1	1	2	1	0	1	0	0	0	0	#NULL!	#NULL!	#NULL!	2	1	1	1	1	1	1	1	1	1	1	1	1	1	1	1	1	1	1	1	1	1	1
1	30	2021-08-13	1	1	1	1	1	0	1	2	1	1	2	1	1	2	1	0	0	0	0	0	0	10	20	9.75	2	1	1	1	1	1	1	1	1	1	1	1	1	1	1	1	1	1	1	1	1	1	1
1	38	2021-07-11	1	1	2	1	1	0	1	2	1	1	2	1	2	2	1	1	0	0	0	0	0	8	20	8	2	1	1	1	1	1	1	1	1	1	1	1	1	1	1	1	1	1	1	1	1	1	1
1	39	2022-02-07	1	1	2	1	1	0	1	2	1	1	2	1	2	2	1	0	0	0	0	0	0	#NULL!	#NULL!	#NULL!	2	1	1	1	1	1	1	1	1	1	1	1	1	1	1	1	1	1	1	1	1	1	1
1	38	2022-06-09	1	1	2	1	1	0	1	2	1	1	2	1	2	2	1	0	0	0	0	0	0	10	20	9.75	2	1	1	1	1	1	1	1	1	1	1	1	1	1	1	1	1	1	1	1	1	1	1
2	35	2023-04-01	1	1	2	1	1	0	2	2	1	1	2	1	2	2	1	0	0	0	0	0	0	8	20	8	2	1	1	1	1	1	1	1	1	1	1	1	1	1	1	1	1	1	1	1	1	1	1
1	33	2022-03-18	1	1	3	1	1	0	1	2	1	1	2	1	3	2	1	0	0	0	0	0	0	10	20	9.75	2	1	1	1	1	1	1	1	1	1	1	1	1	1	1	1	1	1	1	1	1	1	1
1	37	2022-04-16	1	1	3	1	1	0	1	2	1	1	2	1	3	2	1	0	0	0	0	0	0	#NULL!	#NULL!	#NULL!	2	1	1	1	1	1	1	1	1	1	1	1	1	1	1	1	1	1	1	1	1	1	1
1	37	2022-08-01	1	1	3	1	1	0	1	2	1	1	2	1	3	2	1	0	0	0	0	0	0	10	20	9.75	2	1	1	1	1	1	1	1	1	1	1	1	1	1	1	1	1	1	1	1	1	1	1
1	34	2021-02-05	1	1	1	2	1	0	1	2	1	1	2	1	1	2	1	0	0	0	0	0	0	10	20	9.75	2	1	1	1	1	1	1	1	1	1	1	1	1	1	1	1	1	1	1	1	1	1	1
1	29	2022-03-01	1	1	2	2	1	0	1	2	1	1	2	1	2	2	1	0	0	0	0	0	0	10	20	9.75	2	1	1	1	1	1	1	1	1	1	1	1	1	1	1	1	1	1	1	1	1	1	1
1	34	2022-03-15	1	1	2	2	1	0	1	2	1	1	2	1	2	2	1	0	0	0	0	0	0	10	20	9.75	2	1	1	1	1	1	1	1	1	1	1	1	1	1	1	1	1	1	1	1	1	1	1
1	36	2022-03-26	1	1	2	2	1	0	1	2	1	1	2	1	2	2	1	0	0	0	0	0	0	10	20	9.75	2	1	1	1	1	1	1	1	1	1	1	1	1	1	1	1	1	1	1	1	1	1	1
1	37	2022-06-13	1	1	2	2	1	0	1	2	1	1	2	1	2	2	1	0	0	0	0	0	0	8	20	8	2	1	1	1	1	1	1	1	1	1	1	1	1	1	1	1	1	1	1	1	1	1	1
2	41	2022-12-01	1	1	2	2	1	0	2	2	1	1	2	1	2	2	1	0	0	0	0	0	0	8	20	8	2	1	1	1	1	1	1	1	1	1	1	1	1	1	1	1	1	1	1	1	1	1	1
1	42	2022-03-01	1	1	3	2	1	0	1	2	1	1	2	1	3	2	1	0	0	0	0	0	0	#NULL!	#NULL!	#NULL!	2	1	1	1	1	1	2	1	1	1	1	1	1	1	1	1	1	1	1	1	1	1	1
1	30	2022-09-06	1	1	3	2	1	0	1	2	1	1	2	1	3	2	1	0	0	0	0	0	0	10	20	9.75	2	1	1	1	1	1	1	1	1	1	1	1	1	1	1	1	1	1	1	1	1	1	1
1	41	2022-07-18	1	1	2	1	2	0	1	2	1	1	2	1	2	2	2	0	0	0	0	0	0	8	20	8	2	1	1	1	1	1	1	1	1	1	1	1	1	1	1	1	1	1	1	1	1	1	1
2	33	2022-12-22	1	1	3	2	2	0	2	1	1	1	2	1	3	2	2	0	0	0	0	0	0	10	20	9.75	2	1	1	1	1	1	1	1	1	1	1	1	1	1	1	1	1	1	1	1	1	1	1
1	30	2021-10-01	1	1	2	1	3	0	1	1	1	1	2	1	2	2	3	0	0	0	0	0	0	8	20	8	2	1	1	1	1	1	1	1	1	1	1	1	1	1	1	1	1	1	1	1	1	1	1
1	35	2022-02-12	1	1	2	1	1	0	1	2	1	1	2	1	2	2	1	0	0	0	0	0	0	8	20	8	2	1	1	2	1	1	1	1	1	1	1	1	1	1	1	1	1	1	1	1	1	1	1
1	30	2021-11-30	1	1	3	2	1	0	1	1	1	1	2	1	3	2	1	0	0	0	0	0	0	8	20	8	2	1	1	2	1	1	1	2	2	1	1	1	1	1	2	1	1	1	1	2	2	1	1
1	35	2022-02-22	1	1	3	2	1	0	1	1.5	1	1	2	1	3	2	1	0	0	0	0	0	0	10	20	9.75	2	1	1	2	1	1	2	1	2	1	1	1	1	1	1	1	1	1	1	1	1	1	1
2	43	2022-06-10	1	1	3	2	1	0	2	1	1	1	2	1	3	2	1	0	0	0	0	0	0	#NULL!	#NULL!	#NULL!	2	1	1	3	1	1	1	1	1	1	1	1	1	1	1	1	1	1	1	1	1	1	1
1	31	2021-08-02	1	1	2	1	1	0	1	2	1	1	2	1	2	2	1	0	0	0	0	0	0	8	20	8	2	1	2	1	1	1	1	1	1	1	1	1	1	1	1	1	1	1	1	1	1	1	1
1	33	2022-02-22	1	1	2	2	1	0	1	1.5	1	1	2	1	2	2	1	0	0	0	0	0	0	10	20	9.75	2	1	2	2	1	1	1	1	1	1	1	1	1	1	1	1	1	1	1	1	1	1	1
1	37	2021-08-01	1	1	2	2	1	0	1	2	1	1	2	1	2	2	1	0	0	0	1	0	0	6.5	20	6.5	2	1	1	1	1	1	1	1	1	1	1	1	1	1	1	1	1	1	1	1	1	1	1
1	41	2022-03-09	1	1	2	2	1	0	1	1	1	1	2	1	2	2	1	0	0	0	1	0	0	8	20	8	2	1	1	1	1	1	1	1	1	1	1	1	1	1	1	1	1	1	1	1	1	1	1
1	49	2021-06-01	1	1	2	2	1	0	1	2	1	1	2	1	2	2	1	0	0	0	0	0	0	8	20	8	2	1	1	2	1	1	1	2	1	1	1	1	1	1	1	1	1	1	1	1	1	1	1
2	43	2023-01-17	1	1	2	2	1	0	2	2	1	1	2	1	2	2	1	0	0	0	0	0	0	8	20	8	2	1	1	2	2	2	2	1	1	2	1	2	1	1	1	1	1	1	1	1	1	2	2
1	45	2022-03-07	1	1	2	1	1	0	1	2	1	1	2	1	2	2	1	0	0	0	0	0	0	8	20	8	2	1	2	1	1	2	5	1	1	1	1	1	1	1	2	5	1	1	1	2	1	1	2
1	47	2021-05-31	1	1	2	2	1	0	1	1.5	1	1	2	1	2	2	1	0	0	0	0	0	0	10	20	9.75	2	1	2	1	1	2	1	2	2	1	1	1	1	1	1	1	1	1	1	1	1	1	1
1	30	2022-03-03	1	1	2	2	1	0	1	1	1	1	2	1	2	2	1	0	0	0	0	0	0	#NULL!	#NULL!	#NULL!	2	2	2	1	1	2	1	1	1	1	1	3	1	1	1	1	1	1	1	1	1	2	2
1	29	2020-02-15	1	1	2	2	2	0	1	2	1	1	2	1	2	2	2	0	0	0	0	0	0	8	20	8	2	2	2	1	1	2	1	1	1	1	1	1	1	1	1	1	1	1	1	1	1	1	1
1	53	2021-06-13	1	1	2	1	3	0	1	1	1	1	2	1	2	2	3	1	1	0	0	0	0	#NULL!	#NULL!	#NULL!	2	1	4	1	1	2	1	1	1	1	1	2	1	1	1	1	1	1	1	1	1	1	1
1	49	2021-08-20	1	1	2	2	1	0	1	2	1	1	2	1	2	2	1	0	0	0	0	0	0	8	20	8	2	2	2	1	1	3	1	1	2	1	1	1	1	1	1	1	1	1	1	1	1	1	1
1	50	2021-12-06	1	1	2	2	1	0	1	2	1	1	2	1	2	2	1	1	1	0	0	0	0	8	20	8	2	1	5	5	2	5	5	1	1	2	1	1	1	1	1	1	1	1	1	1	2	2	2
1	27	2022-06-05	1	1	2	2	1	0	1	2	1	1	2	1	2	2	1	0	0	0	1	0	0	10	20	9.75	2	3	3	2	2	2	2	2	2	2	1	1	1	1	1	1	1	1	1	1	1	1	1
2	37	2022-08-01	1	1	2	2	1	0	2	2	1	1	2	1	2	2	1	0	0	0	1	0	0	8	20	8	2	4	3	3	1	2	2	4	1	1	1	1	1	1	1	1	1	1	1	1	1	1	1
1	32	2021-02-01	1	1	1	2	1	0	1	1	1	1	2	1	1	2	1	0	0	0	0	0	0	#NULL!	#NULL!	#NULL!	2	3	5	3	2	3	4	5	3	2	1	4	1	1	1	1	1	1	2	4	2	5	5
1	31	2022-12-01	1	1	2	1	1	0	1	2	1	1	2	1	2	2	1	0	0	0	0	0	0	#NULL!	#NULL!	#NULL!	2	1	1	1	1	1	1	1	1	1	1	1	1	2	1	1	1	1	1	1	1	1	1
1	37	2022-06-29	1	1	3	1	1	0	1	2	1	1	2	1	3	2	1	0	0	0	0	0	0	10	20	9.75	2	1	2	1	1	1	2	1	1	1	1	1	1	2	1	1	1	1	1	1	1	1	1
1	32	2021-08-07	1	1	2	1	1	0	1	2	1	1	2	1	2	2	1	0	0	0	0	0	0	8	20	8	2	2	2	2	1	1	2	2	1	1	1	1	1	2	1	1	1	1	1	1	1	1	1
1	45	2021-09-14	1	1	2	1	1	0	1	2	1	1	2	1	2	2	1	0	0	0	0	0	0	6.5	20	6.5	2	1	2	2	1	1	2	1	1	2	1	1	1	2	1	1	1	1	2	1	1	2	1
3	35	2022-03-01	1	1	3	1	1	0	3	2	1	1	2	1	3	2	1	0	0	0	0	0	0	#NULL!	#NULL!	#NULL!	2	2	2	2	1	1	2	1	1	1	1	1	2	2	1	1	1	1	1	1	1	2	2
1	23	2022-05-03	1	1	2	2	1	0	1	2	1	1	2	1	2	2	1	0	0	0	0	0	0	10	20	9.75	2	1	2	2	1	1	2	1	1	1	1	1	2	2	1	1	1	1	1	1	2	2	2
1	35	2022-05-24	1	1	2	2	1	0	1	2	1	1	2	1	2	2	1	0	0	0	0	0	0	10	20	9.75	2	1	2	2	1	1	1	1	1	1	1	1	2	2	1	1	1	1	1	1	2	1	1
2	36	2021-07-21	1	1	2	1	1	0	2	2	1	1	2	1	2	2	1	0	0	0	0	0	0	#NULL!	#NULL!	#NULL!	2	1	3	2	1	1	2	1	1	1	1	1	2	2	1	1	2	1	1	1	1	1	1
1	24	2023-03-16	1	1	2	2	1	0	1	2	1	1	2	1	2	2	1	0	0	0	0	0	0	8	20	8	2	1	5	5	1	1	5	1	1	1	1	1	1	2	1	1	1	1	1	1	1	1	1
1	38	2021-11-23	1	1	2	2	1	0	1	1	1	2	2	1	2	2	1	0	0	0	0	0	0	8	20	8	2	1	2	1	1	1	1	1	1	2	1	1	1	2	1	1	1	1	1	2	1	1	1
2	22	2023-04-13	1	1	2	2	1	0	2	2	1	1	2	1	2	2	1	0	0	0	0	0	0	8	20	8	2	1	1	1	1	1	1	1	1	2	1	2	1	2	1	1	1	1	1	1	2	2	1
2	34	2021-02-21	1	1	2	1	1	0	2	2	1	1	2	1	2	2	1	0	0	0	0	0	0	8	20	8	2	2	2	2	2	1	2	1	1	2	1	1	2	2	2	1	1	2	1	2	1	1	2
1	35	2022-03-30	1	1	2	2	1	0	1	2	1	1	2	1	2	2	1	0	0	0	0	0	0	8	20	8	2	1	2	3	1	1	2	1	1	1	1	1	1	2	1	1	1	1	1	1	1	1	1
1	30	2022-03-22	1	1	3	2	2	0	1	2	1	1	2	1	3	2	2	0	0	0	0	0	0	8	20	8	2	1	2	1	1	2	1	1	1	1	1	1	1	2	1	1	1	2	1	1	1	1	1
2	36	2023-03-23	1	1	2	2	1	0	2	2	1	1	2	1	2	2	1	0	0	0	0	0	0	10	20	9.75	2	1	2	2	1	2	2	2	2	1	1	1	2	2	1	1	1	1	1	1	1	1	1
2	23	2023-04-26	1	1	2	2	1	0	2	2	1	1	2	1	2	2	1	0	0	0	0	0	0	#NULL!	#NULL!	#NULL!	2	1	3	1	3	2	3	1	1	4	2	4	1	2	1	1	3	3	1	3	4	4	4
2	47	2022-12-05	1	1	2	2	1	0	2	2	1	1	2	1	2	2	1	0	0	0	0	0	0	#NULL!	#NULL!	#NULL!	2	1	3	2	1	2	2	1	1	2	1	1	1	2	1	1	2	2	1	1	1	1	1
1	48	2022-06-06	1	1	2	2	3	0	1	1	1	1	2	1	2	2	3	0	0	0	1	0	0	#NULL!	#NULL!	#NULL!	2	1	3	2	1	2	1	1	1	2	1	1	1	2	1	1	2	2	2	2	2	2	2
1	36	2021-02-02	1	1	2	1	1	0	1	2	1	1	2	1	2	2	1	0	0	0	0	0	0	10	20	9.75	2	1	4	2	2	2	2	2	2	2	1	1	1	2	2	1	1	2	1	2	1	2	2
1	37	2020-06-11	1	1	2	1	1	0	1	2	1	1	2	1	2	2	1	0	0	0	0	0	0	8	20	8	2	4	4	4	1	4	1	1	1	1	1	1	1	2	1	1	1	1	1	1	1	1	1
1	36	2021-01-06	1	1	1	1	1	0	1	2	1	1	2	1	1	2	1	0	0	0	0	0	0	6.5	20	6.5	2	2	5	5	2	4	5	5	1	4	1	4	1	3	1	1	1	1	1	2	1	2	1
1	33	2021-03-01	1	1	1	2	1	0	1	1	1	1	2	1	1	2	1	0	0	0	0	0	0	#NULL!	#NULL!	#NULL!	2	3	5	3	4	4	5	5	5	4	5	4	5	3	5	2	1	1	1	2	2	2	2
1	28	2022-02-28	1	1	2	1	1	0	1	2	1	1	2	1	2	2	1	0	0	0	0	0	0	8	20	8	2	5	5	1	1	5	1	1	1	1	1	5	1	3	1	1	1	1	3	1	1	1	5
1	34	2021-05-12	1	1	1	2	1	0	1	2	1	1	2	1	1	2	1	0	0	0	0	0	0	#NULL!	#NULL!	#NULL!	2	4	4	3	3	2	2	4	5	3	2	3	3	4	2	1	1	2	1	1	1	1	1
2	35	2022-12-01	1	1	2	2	1	0	2	2	1	1	2	1	2	2	1	0	0	0	0	0	0	8	20	8	2	1	4	5	1	1	1	1	1	2	1	1	1	5	1	1	1	1	1	1	1	1	1
1	32	2022-11-14	1	1	2	1	1	0	1	2	1	1	2	1	2	2	1	0	0	0	0	0	0	8	20	8	2	1	5	2	1	5	3	3	1	1	1	2	1	5	2	1	1	2	3	2	1	1	1
2	39	2022-02-11	1	1	2	2	1	0	2	1	1	1	2	1	2	2	1	0	0	0	0	0	0	#NULL!	160	#NULL!	2	1	4	4	1	5	5	2	2	5	2	1	1	5	1	1	2	1	1	2	4	1	1
1	34	2021-12-27	1	1	2	2	1	0	1	#NULL!	1	1	2	1	2	2	1	0	0	0	0	0	0	#NULL!	#NULL!	#NULL!	2	5	5	2	3	3	5	1	1	1	2	1	1	5	5	5	1	1	1	3	3	3	2
2	33	2022-11-05	1	1	3	2	1	0	2	2	1	1	2	1	3	2	1	0	0	0	0	0	0	6.5	20	6.5	2	4	2	2	3	5	5	1	1	1	1	5	1	5	1	1	1	1	1	1	1	1	1
1	31	2022-03-02	2	1	2	1	1	0	1	#NULL!	2	#NULL!	2	1	2	2	1	0	0	0	0	0	0	#NULL!	#NULL!	#NULL!	2	2	1	1	1	1	1	1	1	1	1	1	1	1	1	1	1	1	1	1	1	1	1
1	33	2022-02-23	2	1	1	1	1	0	1	2	2	1	2	1	1	2	1	0	0	0	0	0	0	10	20	9.75	2	1	1	1	1	1	1	1	1	1	1	1	1	1	1	1	1	1	1	1	1	1	1
1	52	2022-06-14	2	1	1	1	1	0	1	2	2	1	2	1	1	2	1	0	0	0	0	0	0	10	20	9.75	2	1	1	1	1	1	1	1	1	1	1	1	1	1	1	1	1	1	1	1	1	1	1
2	31	2022-11-03	2	1	1	1	1	0	2	2	2	1	2	1	1	2	1	0	0	0	0	0	0	8	20	8	2	1	1	1	1	1	1	1	1	1	1	1	1	1	1	1	1	1	1	1	1	1	1
1	31	2021-01-26	2	1	2	1	1	0	1	2	2	1	2	1	2	2	1	0	1	0	0	0	0	8	20	8	2	1	1	1	1	1	1	1	1	1	1	1	1	1	1	1	1	1	1	1	1	1	1
2	45	2022-02-13	2	1	2	1	1	0	2	2	2	1	2	1	2	2	1	0	0	0	0	0	0	10	20	9.75	2	1	1	1	1	1	1	1	1	1	1	1	1	1	1	1	1	1	1	1	1	1	1
1	25	2022-02-14	2	1	2	1	1	0	1	2	2	1	2	1	2	2	1	0	0	0	0	0	0	#NULL!	#NULL!	#NULL!	2	1	1	1	1	1	1	1	1	1	1	1	1	1	1	1	1	1	1	1	1	1	1
1	40	2022-03-01	2	1	2	1	1	0	1	2	2	1	2	1	2	2	1	0	0	0	0	0	0	8	20	8	2	1	1	1	1	1	1	1	1	1	1	1	1	1	1	1	1	1	1	1	1	1	1
1	38	2022-03-01	2	1	2	1	1	0	1	2	2	1	2	1	2	2	1	0	0	0	0	0	0	10	20	9.75	2	1	1	1	1	1	1	1	1	1	1	1	1	1	1	1	1	1	1	1	1	1	1
2	24	2022-03-18	2	1	2	1	1	0	2	1	2	1	2	1	2	2	1	0	0	0	0	0	0	#NULL!	160	#NULL!	2	1	1	1	1	1	1	1	1	1	1	1	1	1	1	1	1	1	1	1	1	1	1
3	31	2022-03-21	2	1	2	1	1	0	3	2	2	1	2	1	2	2	1	0	0	0	0	0	0	8	20	8	2	1	1	1	1	1	1	1	1	1	1	1	1	1	1	1	1	1	1	1	1	1	1
1	37	2022-03-22	2	1	2	1	1	0	1	2	2	1	2	1	2	2	1	0	0	0	0	0	0	#NULL!	#NULL!	#NULL!	2	1	1	1	1	1	1	1	1	1	1	1	1	1	1	1	1	1	1	1	1	1	1
1	46	2022-04-17	2	1	2	1	1	0	1	2	2	1	2	1	2	2	1	0	0	0	0	0	0	10	20	9.75	2	1	1	1	1	1	1	1	1	1	1	1	1	1	1	1	1	1	1	1	1	1	1
2	35	2022-05-10	2	1	2	1	1	0	2	2	2	1	2	1	2	2	1	0	0	0	0	0	0	10	20	9.75	2	1	1	1	1	1	1	1	1	1	1	1	1	1	1	1	1	1	1	1	1	1	1
2	27	2022-06-23	2	1	2	1	1	0	2	2	2	1	2	1	2	2	1	0	0	0	0	0	0	#NULL!	#NULL!	#NULL!	2	1	1	1	1	1	1	1	1	1	1	1	1	1	1	1	1	1	1	1	1	1	1
1	35	2022-07-19	2	1	2	1	1	0	1	2	2	1	2	1	2	2	1	0	0	0	0	0	0	10	20	9.75	2	1	1	1	1	1	1	1	1	1	1	1	1	1	1	1	1	1	1	1	1	1	1
1	34	2022-11-01	2	1	2	1	1	0	1	2	2	1	2	1	2	2	1	0	0	0	0	0	0	8	20	8	2	1	1	1	1	1	1	1	1	1	1	1	1	1	1	1	1	1	1	1	1	1	1
2	36	2022-12-04	2	1	2	1	1	0	2	2	2	1	2	1	2	2	1	0	0	0	0	0	0	10	20	9.75	2	1	1	1	1	1	1	1	1	1	1	1	1	1	1	1	1	1	1	1	1	1	1
1	24	2022-02-28	2	1	3	1	1	0	1	2	2	1	2	1	3	2	1	0	0	0	0	0	0	8	20	8	2	1	1	1	1	1	1	1	1	1	1	1	1	1	1	1	1	1	1	1	1	1	1
1	29	2022-05-06	2	1	3	1	1	0	1	2	2	1	2	1	3	2	1	0	0	0	0	0	0	10	20	9.75	2	1	1	1	1	1	1	1	1	1	1	1	1	1	1	1	1	1	1	1	1	1	1
1	29	2022-08-03	2	1	3	1	1	0	1	2	2	1	2	1	3	2	1	0	0	0	0	0	0	6.5	20	6.5	2	1	1	1	1	1	1	1	1	1	1	1	1	1	1	1	1	1	1	1	1	1	1
1	40	2022-09-15	2	1	3	1	1	0	1	2	2	1	2	1	3	2	1	0	0	0	0	0	0	#NULL!	#NULL!	#NULL!	2	1	1	1	1	1	1	1	1	1	1	1	1	1	2	1	1	1	1	1	1	1	1
1	33	2022-01-20	2	1	1	2	1	0	1	2	2	1	2	1	1	2	1	0	0	0	0	0	0	8	20	8	2	1	1	1	1	1	1	2	2	1	1	1	1	1	1	1	1	1	1	1	1	1	1
2	23	2022-10-03	2	1	1	2	1	0	2	2	2	1	2	1	1	2	1	0	0	0	0	0	0	#NULL!	#NULL!	#NULL!	2	1	1	1	1	1	1	1	1	1	1	1	1	1	1	1	1	1	1	1	1	1	1
2	30	2023-04-30	2	1	1	2	1	0	2	2	2	1	2	1	1	2	1	0	0	0	0	0	0	#NULL!	#NULL!	#NULL!	2	1	1	1	5	1	5	1	1	1	1	1	1	1	5	1	3	1	1	1	1	1	1
1	43	2021-12-27	2	1	2	2	1	0	1	2	2	1	2	1	2	2	1	0	0	0	0	0	0	#NULL!	#NULL!	#NULL!	2	1	1	1	1	1	1	2	2	1	1	1	1	1	1	1	1	1	1	1	1	1	1
1	36	2022-02-28	2	1	2	2	1	0	1	2	2	1	2	1	2	2	1	0	0	0	0	0	0	8	20	8	2	1	1	1	1	1	1	1	1	1	1	1	1	1	1	1	1	1	1	1	1	1	1
1	37	2022-02-28	2	1	2	2	1	0	1	2	2	1	2	1	2	2	1	0	0	0	0	0	0	#NULL!	#NULL!	#NULL!	2	1	1	1	1	1	1	1	1	1	1	1	1	1	1	1	1	1	1	1	1	1	1
1	45	2022-03-01	2	1	2	2	1	0	1	2	2	1	2	1	2	2	1	0	0	0	0	0	0	8	20	8	2	1	1	1	1	1	4	1	1	1	1	1	1	1	1	1	1	1	1	1	1	1	1
3	31	2022-03-07	2	1	2	2	1	0	3	1	2	1	2	1	2	2	1	0	0	0	0	0	0	10	20	9.75	2	1	1	1	1	1	1	2	1	1	1	1	1	1	1	1	1	1	1	1	1	1	1
1	38	2022-03-08	2	1	2	2	1	0	1	2	2	1	2	1	2	2	1	0	0	0	0	0	0	#NULL!	#NULL!	#NULL!	2	1	1	1	1	1	1	1	1	1	1	1	1	1	1	1	1	1	1	1	1	1	1
1	44	2022-03-09	2	1	2	2	1	0	1	2	2	1	2	1	2	2	1	0	0	0	0	0	0	#NULL!	#NULL!	#NULL!	2	1	1	1	1	1	1	1	1	1	1	1	1	1	1	1	1	1	1	1	1	1	1
1	40	2022-03-18	2	1	2	2	1	0	1	2	2	1	2	1	2	2	1	0	0	0	0	0	0	8	20	8	2	1	1	1	1	1	1	1	1	1	1	2	1	1	1	1	1	1	1	1	1	1	1
1	34	2022-03-26	2	1	2	2	1	0	1	2	2	1	2	1	2	2	1	0	0	0	0	0	0	10	20	9.75	2	1	1	1	1	1	1	1	1	1	1	2	1	1	1	1	1	1	1	1	1	1	1
1	53	2022-07-01	2	1	2	2	1	0	1	2	2	1	2	1	2	2	1	0	0	0	0	0	0	8	20	8	2	1	1	1	1	1	1	1	1	1	1	1	1	1	1	1	1	1	1	1	1	1	1
1	26	2022-07-13	2	1	2	2	1	0	1	2	2	1	2	1	2	2	1	0	0	0	0	0	0	8	20	8	2	1	1	1	1	1	1	1	1	1	1	1	1	1	1	1	1	1	1	1	1	1	1
1	32	2022-08-24	2	1	2	2	1	0	1	2	2	1	2	1	2	2	1	0	0	0	0	0	0	8	20	8	2	1	1	1	1	1	1	1	1	1	1	1	1	1	1	1	1	1	1	1	1	1	1
1	21	2022-08-28	2	1	2	2	1	0	1	2	2	1	2	1	2	2	1	0	0	0	0	0	0	10	20	9.75	2	1	1	1	1	1	1	1	1	1	1	1	1	1	1	1	1	1	1	1	1	1	1
1	33	2022-10-01	2	1	2	2	1	0	1	2	2	1	2	1	2	2	1	0	0	0	0	0	0	10	20	9.75	2	1	1	1	1	1	1	1	1	1	1	1	1	1	1	1	1	1	1	1	1	1	1
2	41	2022-11-11	2	1	2	2	1	0	2	2	2	1	2	1	2	2	1	0	0	0	0	0	0	#NULL!	#NULL!	#NULL!	2	1	1	1	1	1	1	2	2	1	1	2	1	1	1	1	1	2	1	1	1	1	1
2	25	2022-11-21	2	1	2	2	1	0	2	2	2	1	2	1	2	2	1	0	0	0	0	0	0	#NULL!	#NULL!	#NULL!	2	1	1	1	1	1	1	1	1	1	1	1	1	1	1	1	1	1	1	1	1	1	1
2	39	2022-11-27	2	1	2	2	1	0	2	3	2	1	2	1	2	2	1	0	0	0	0	0	0	#NULL!	#NULL!	#NULL!	2	1	1	1	1	1	1	1	1	1	1	1	1	1	1	1	1	1	1	1	1	1	1
3	27	2023-02-22	2	1	2	2	1	0	3	2	2	1	2	1	2	2	1	0	0	0	0	0	0	10	20	9.75	2	1	1	1	1	1	1	1	1	1	1	1	1	1	1	1	1	1	1	1	1	1	1
1	42	2021-04-14	2	1	3	2	1	0	1	2	2	1	2	1	3	2	1	0	0	0	0	0	0	#NULL!	#NULL!	#NULL!	2	1	1	1	1	1	1	1	1	1	1	1	1	1	1	1	1	1	1	1	1	1	1
2	37	2022-03-10	2	1	3	2	1	0	2	2	2	1	2	1	3	2	1	0	0	0	0	0	0	10	20	9.75	2	1	1	1	1	1	1	1	1	1	1	1	1	1	1	1	1	1	1	1	1	1	1
1	33	2022-03-17	2	1	3	2	1	0	1	2	2	1	2	1	3	2	1	0	0	0	0	0	0	#NULL!	#NULL!	#NULL!	2	1	1	1	1	1	2	1	1	2	1	1	1	1	1	1	1	1	1	1	1	1	1
1	40	2022-03-25	2	1	3	2	1	0	1	2	2	1	2	1	3	2	1	0	0	0	0	0	0	#NULL!	#NULL!	#NULL!	2	1	1	1	1	1	1	1	1	1	1	1	1	1	1	1	1	1	1	1	1	1	1
1	59	2022-07-09	2	1	3	2	1	0	1	2	2	1	2	1	3	2	1	0	0	0	0	0	0	8	20	8	2	1	1	1	1	1	1	1	1	1	1	1	1	1	1	1	1	1	1	1	1	1	1
1	44	2022-08-03	2	1	3	2	1	0	1	2	2	1	2	1	3	2	1	0	0	0	0	0	0	8	20	8	2	1	1	1	1	1	1	1	1	1	1	1	1	1	1	1	1	1	1	1	1	1	1
1	50	2022-10-13	2	1	3	2	1	0	1	2	2	1	2	1	3	2	1	0	0	0	0	0	0	8	20	8	2	1	1	1	1	1	1	1	1	1	1	1	1	1	1	1	1	1	1	1	1	1	1
1	20	2022-11-03	2	1	3	2	1	0	1	2	2	1	2	1	3	2	1	0	0	0	0	0	0	10	20	9.75	2	1	1	1	1	1	1	1	1	1	1	2	1	1	1	1	1	1	1	1	1	1	1
3	27	2022-11-13	2	1	3	2	1	0	3	2	2	1	2	1	3	2	1	0	0	0	0	0	0	#NULL!	#NULL!	#NULL!	2	1	1	1	1	1	1	1	1	1	1	1	1	1	1	1	1	1	1	1	1	1	1
2	32	2022-11-14	2	1	3	2	1	0	2	2	2	1	2	1	3	2	1	0	0	0	0	0	0	10	20	9.75	2	1	1	1	1	1	2	1	1	1	1	1	1	1	1	1	1	1	1	1	1	1	1
2	35	2022-11-19	2	1	3	2	1	0	2	2	2	1	2	1	3	2	1	0	0	0	0	0	0	10	20	9.75	2	1	1	1	1	1	1	2	1	1	1	1	1	1	1	1	1	1	1	1	1	1	1
1	39	2023-04-10	2	1	3	2	1	0	1	2	2	1	2	1	3	2	1	0	0	0	0	0	0	10	20	9.75	2	1	1	1	1	1	1	1	1	1	1	1	1	1	1	1	1	1	1	1	1	1	1
1	32	2023-04-25	2	1	3	2	1	0	1	2	2	1	2	1	3	2	1	0	0	0	0	0	0	8	20	8	2	1	1	1	1	1	1	1	1	1	1	1	1	1	1	1	1	1	1	1	1	1	1
1	38	2021-05-10	2	1	2	2	2	0	1	2	2	1	2	1	2	2	2	0	0	0	0	0	0	8	20	8	2	1	1	1	1	1	1	2	2	1	1	1	2	1	1	1	1	1	1	1	1	1	1
1	28	2022-05-01	2	1	3	2	2	0	1	2	2	1	2	1	3	2	2	0	0	0	0	0	0	10	20	9.75	2	1	1	1	1	1	1	1	1	1	1	1	1	1	1	1	1	1	1	1	1	1	1
1	29	2022-10-18	2	1	3	2	2	0	1	2	2	1	2	1	3	2	2	0	0	0	0	0	0	8	20	8	2	1	1	1	1	1	1	2	2	2	1	1	2	1	1	1	1	1	1	1	1	1	1
2	37	2023-04-17	2	1	3	2	2	0	2	2	2	1	2	1	3	2	2	0	0	0	0	0	0	#NULL!	#NULL!	#NULL!	2	1	1	1	1	1	1	1	1	1	1	1	1	1	1	1	1	1	1	1	1	1	1
1	36	2022-07-14	2	1	1	2	3	0	1	1.5	2	1	2	1	1	2	3	0	0	0	0	0	0	10	20	9.75	2	1	1	1	1	1	1	1	1	1	1	1	1	1	1	1	2	1	2	1	1	1	1
1	47	2022-08-23	2	1	1	2	3	0	1	2	2	1	2	1	1	2	3	0	0	0	0	0	0	#NULL!	#NULL!	#NULL!	2	1	1	1	1	1	3	1	1	1	1	1	1	1	1	1	1	1	1	1	1	1	1
1	34	2022-03-07	2	1	3	2	3	0	1	2	2	1	2	1	3	2	3	0	0	0	0	0	0	#NULL!	#NULL!	#NULL!	2	1	1	1	1	1	1	1	1	1	1	2	1	1	1	1	1	1	1	1	1	1	1
3	36	2022-12-26	2	1	2	2	77	0	3	2	2	1	2	1	2	2	77	0	0	0	0	0	0	10	20	9.75	2	1	1	1	1	1	1	1	1	1	1	1	1	1	1	1	1	1	1	1	1	1	1
1	27	2022-07-20	2	1	2	1	2	0	1	2	2	1	2	1	2	2	2	0	0	0	0	0	0	10	20	9.75	2	1	1	1	1	1	1	2	2	1	1	1	1	1	1	1	1	1	1	1	1	1	1
2	34	2022-12-03	2	1	3	1	2	0	2	2	2	1	2	1	3	2	2	0	0	0	0	0	0	#NULL!	#NULL!	#NULL!	2	1	1	1	1	1	1	1	1	1	1	1	1	1	1	1	1	1	1	1	1	1	1
1	39	2022-06-17	2	1	3	2	2	0	1	2	2	1	2	1	3	2	2	0	0	0	0	0	0	10	20	9.75	2	1	1	1	1	1	1	1	1	1	1	2	1	1	1	1	1	1	1	1	1	1	1
1	33	2022-02-21	2	1	3	1	3	0	1	2	2	1	2	1	3	2	3	0	0	0	0	0	0	#NULL!	#NULL!	#NULL!	2	1	1	1	1	1	1	1	1	1	1	1	1	1	1	1	1	1	1	2	1	1	1
1	48	2022-03-05	2	1	2	2	3	0	1	2	2	1	2	1	2	2	3	0	1	0	0	0	0	8	20	8	2	1	1	1	1	1	1	1	1	1	1	1	1	1	1	1	1	1	1	1	1	1	1
1	29	2022-03-19	2	1	2	2	3	0	1	2	2	1	2	1	2	2	3	0	0	0	0	0	0	8	20	8	2	1	1	1	1	1	1	1	1	1	1	1	1	1	1	1	1	1	1	1	1	1	1
1	33	2022-02-27	2	1	2	1	1	0	1	2	2	1	2	1	2	2	1	0	0	0	0	0	0	#NULL!	#NULL!	#NULL!	2	1	1	2	1	1	1	1	1	1	1	1	1	1	1	1	1	1	1	1	1	1	1
1	35	2022-07-28	2	1	2	1	1	0	1	2	2	1	2	1	2	2	1	0	0	0	0	0	0	10	20	9.75	2	1	1	2	1	1	1	1	1	1	1	1	1	1	1	1	1	1	1	1	1	1	1
3	41	2022-09-06	2	1	2	1	1	0	3	2	2	1	2	1	2	2	1	0	0	0	0	0	0	8	20	8	2	1	1	2	1	1	1	1	1	1	1	1	1	1	1	1	1	1	1	1	1	1	1
2	35	2022-12-17	2	1	3	1	1	0	2	2	2	1	2	1	3	2	1	0	0	0	0	0	0	#NULL!	#NULL!	#NULL!	2	1	1	2	1	1	1	1	1	5	1	5	1	1	1	1	2	1	1	1	1	2	2
1	30	2022-02-23	2	1	2	2	1	0	1	2	2	1	2	1	2	2	1	0	0	0	0	0	0	10	20	9.75	2	1	1	2	1	1	1	1	1	1	1	1	1	1	1	1	1	1	1	1	1	1	1
1	38	2022-03-14	2	1	2	2	1	0	1	2	2	1	2	1	2	2	1	0	0	0	0	0	0	8	20	8	2	1	1	2	1	1	1	1	1	1	1	2	1	1	1	1	1	1	1	1	1	1	1
1	32	2023-04-28	2	1	3	2	1	0	1	2	2	1	2	1	3	2	1	0	0	0	0	0	0	#NULL!	#NULL!	#NULL!	2	1	1	2	1	1	1	1	1	1	1	3	1	1	1	1	1	1	1	1	1	3	1
1	39	2022-06-08	2	1	3	1	2	0	1	2	2	1	2	1	3	2	2	0	0	0	0	0	0	10	20	9.75	2	1	1	2	1	1	1	1	1	1	1	1	1	1	1	1	1	1	1	1	1	1	1
2	36	2023-05-31	2	1	2	2	2	0	2	2	2	1	2	1	2	2	2	0	0	0	0	0	0	#NULL!	#NULL!	#NULL!	2	1	1	2	1	1	2	1	1	1	1	1	1	1	1	1	1	1	1	1	1	1	1
1	27	2022-06-22	2	1	2	2	3	0	1	2	2	1	2	1	2	2	3	0	0	0	0	0	0	#NULL!	#NULL!	#NULL!	2	1	1	2	1	1	1	1	1	1	1	1	1	1	1	1	1	1	1	1	1	1	1
1	31	2022-03-20	2	1	3	1	2	0	1	2	2	1	2	1	3	2	2	0	0	0	0	0	0	10	20	9.75	2	1	1	2	1	1	1	1	1	1	1	1	1	1	1	1	1	1	1	1	1	1	1
1	27	2022-02-24	2	1	2	1	3	0	1	2	2	1	2	1	2	2	3	0	0	0	0	0	0	#NULL!	#NULL!	#NULL!	2	1	1	2	1	1	1	1	1	1	1	1	1	1	1	1	1	1	1	1	1	1	1
1	31	2022-11-29	2	1	2	2	3	0	1	2	2	1	2	1	2	2	3	0	0	0	0	0	0	8	20	8	2	1	1	2	1	1	2	1	1	1	1	1	1	1	1	1	1	1	1	1	1	1	1
1	27	2022-05-25	2	1	1	2	1	0	1	2	2	1	2	1	1	2	1	0	0	0	0	0	0	10	20	9.75	2	1	1	3	1	1	1	1	1	1	1	1	5	1	1	1	5	1	1	1	5	1	1
1	32	2022-03-11	2	1	2	2	1	0	1	2	2	1	2	1	2	2	1	0	0	0	0	0	0	#NULL!	#NULL!	#NULL!	2	1	1	3	1	1	1	1	1	1	1	1	1	1	1	1	1	1	1	1	1	1	1
2	41	2022-10-12	2	1	2	2	1	0	2	2	2	1	2	1	2	2	1	0	0	0	0	0	0	#NULL!	160	#NULL!	2	1	1	3	1	1	2	2	2	1	1	1	1	1	1	1	1	1	1	1	1	1	1
2	40	2022-11-01	2	1	2	2	1	0	2	2	2	1	2	1	2	2	1	0	0	0	0	0	0	10	20	9.75	2	1	1	3	1	1	1	1	1	1	1	1	1	1	1	1	1	1	1	1	1	1	1
2	33	2023-02-22	2	1	2	2	1	0	2	2	2	1	2	1	2	2	1	0	0	0	0	0	0	6.5	20	6.5	2	1	2	3	1	1	1	1	1	1	1	5	1	1	1	1	1	2	1	2	2	2	1
1	35	2023-03-31	2	1	2	2	1	0	1	2	2	1	2	1	2	2	1	0	0	0	0	0	0	10	20	9.75	2	1	1	3	1	1	1	1	1	1	1	1	1	1	1	1	1	1	1	1	1	1	1
4	38	2023-05-02	2	1	2	2	1	0	4	2	2	1	2	1	2	2	1	0	0	0	0	0	0	#NULL!	#NULL!	#NULL!	2	1	1	3	1	1	1	1	1	1	1	2	1	1	1	1	1	1	1	1	1	1	1
1	41	2022-06-28	2	1	3	2	1	0	1	2	2	1	2	1	3	2	1	0	0	0	0	0	0	10	20	9.75	2	1	1	3	1	1	1	1	1	1	1	1	1	1	1	1	1	1	1	1	1	1	1
1	34	2022-03-17	2	1	3	2	3	0	1	2	2	1	2	1	3	2	3	0	0	0	0	0	0	8	20	8	2	1	1	3	1	1	1	1	1	1	1	1	1	1	1	1	1	1	1	1	1	1	1
2	35	2023-05-05	2	1	3	2	1	0	2	2	2	1	2	1	3	2	1	0	0	0	0	0	0	8	20	8	2	1	1	4	1	1	1	1	1	1	1	1	2	1	1	1	1	1	1	1	1	1	1
1	42	2022-03-14	2	1	2	2	1	0	1	2	2	1	2	1	2	2	1	0	0	0	0	0	0	8	20	8	2	1	1	5	1	1	5	2	3	1	1	1	1	1	3	1	1	2	1	1	1	1	1
1	42	2022-03-14	2	1	2	2	1	0	1	2	2	1	2	1	2	2	1	0	0	0	0	0	0	#NULL!	#NULL!	#NULL!	2	1	1	5	1	1	5	2	2	1	1	1	1	1	2	1	1	1	1	1	1	1	1
1	34	2021-04-13	2	1	1	1	1	0	1	2	2	1	2	1	1	2	1	0	0	0	0	0	0	6.5	20	6.5	2	1	2	1	1	1	2	1	1	2	1	1	1	1	1	1	1	1	1	2	1	1	1
1	31	2022-08-18	2	1	2	1	1	0	1	2	2	1	2	1	2	2	1	0	0	0	0	0	0	10	20	9.75	2	1	2	1	1	1	1	1	1	1	1	1	1	1	1	1	1	1	1	1	1	1	1
1	44	2023-06-01	2	1	2	1	1	0	1	2	2	1	2	1	2	2	1	0	0	0	0	0	0	10	20	9.75	2	2	2	1	1	1	1	1	1	1	1	1	1	1	1	1	1	1	1	1	1	1	1
1	32	2023-05-29	2	1	3	1	1	0	1	2	2	1	2	1	3	2	1	0	0	0	0	0	0	#NULL!	#NULL!	#NULL!	2	1	2	1	1	1	1	1	1	2	1	1	1	1	1	1	1	2	1	1	1	2	1
1	41	2021-12-19	2	1	2	2	1	0	1	2	2	1	2	1	2	2	1	0	0	0	0	0	0	6.5	20	6.5	2	1	2	1	1	1	2	2	1	1	1	1	1	1	1	1	1	1	1	1	1	1	1
1	24	2022-03-05	2	1	2	2	1	0	1	2	2	1	2	1	2	2	1	0	0	0	0	0	0	8	20	8	2	1	2	1	1	1	3	1	1	1	1	1	1	1	1	1	1	1	1	1	1	1	1
1	31	2022-05-08	2	1	2	2	1	0	1	2	2	1	2	1	2	2	1	0	0	0	0	0	0	8	20	8	2	1	2	1	1	1	1	1	1	1	1	1	1	1	1	1	1	1	1	1	1	1	1
1	45	2022-07-20	2	1	2	2	1	0	1	2	2	1	2	1	2	2	1	0	0	0	0	0	0	10	20	9.75	2	1	2	1	1	1	1	1	1	1	1	1	1	1	1	1	1	1	1	1	1	1	1
2	27	2022-11-03	2	1	2	2	1	0	2	1	2	1	2	1	2	2	1	0	0	0	0	0	0	8	20	8	2	2	2	1	2	1	1	1	1	1	1	1	1	1	1	1	1	1	1	1	2	2	2
1	30	2022-06-19	2	1	3	1	2	0	1	2	2	1	2	1	3	2	2	0	0	0	0	0	0	8	20	8	2	2	2	1	2	1	2	1	1	1	1	1	1	1	1	1	1	1	1	1	1	1	1
1	39	2022-03-02	2	1	2	1	1	0	1	2	2	1	2	1	2	2	1	0	0	0	0	0	0	#NULL!	#NULL!	#NULL!	2	1	2	2	1	1	1	1	1	1	1	1	1	1	1	1	1	1	1	1	1	1	1
1	38	2022-04-10	2	1	2	1	1	0	1	2	2	1	2	1	2	2	1	0	0	0	0	0	0	10	20	9.75	2	2	2	2	1	1	1	1	1	1	1	1	1	1	1	1	1	1	1	1	1	1	1
1	34	2022-09-11	2	1	2	1	1	0	1	2	2	1	2	1	2	2	1	0	0	0	0	0	0	#NULL!	#NULL!	#NULL!	2	1	2	2	1	1	1	2	2	1	1	1	1	1	1	1	1	1	1	1	1	1	1
1	44	2022-02-20	2	1	2	2	1	0	1	2	2	1	2	1	2	2	1	0	0	0	0	0	0	10	20	9.75	2	1	2	2	1	1	2	1	1	1	1	2	2	1	2	1	1	1	1	2	1	1	1
1	51	2022-02-23	2	1	2	2	1	0	1	2	2	1	2	1	2	2	1	0	0	0	0	0	0	#NULL!	160	#NULL!	2	2	2	2	1	1	1	1	1	1	1	1	1	1	1	1	1	1	1	1	1	1	1
2	46	2022-03-21	2	1	2	2	1	0	2	2	2	1	2	1	2	2	1	0	0	0	0	0	0	8	20	8	2	1	2	2	1	1	1	2	1	1	1	1	1	1	1	1	1	1	1	1	1	1	1
1	43	2022-04-04	2	1	2	2	1	0	1	2	2	1	2	1	2	2	1	0	0	0	0	0	0	#NULL!	#NULL!	#NULL!	2	1	2	2	1	1	1	1	1	1	1	1	1	1	1	1	1	1	1	1	1	1	1
1	19	2022-07-18	2	1	2	2	1	0	1	2	2	1	2	1	2	2	1	0	0	0	0	0	0	10	20	9.75	2	1	2	2	1	1	1	2	2	1	1	1	1	1	1	1	1	1	1	1	1	1	1
1	39	2022-07-20	2	1	2	2	1	0	1	2	2	1	2	1	2	2	1	0	0	0	0	0	0	#NULL!	#NULL!	#NULL!	2	1	2	2	1	1	2	1	1	1	1	1	1	1	1	1	1	1	1	1	1	1	1
1	27	2022-08-02	2	1	2	2	1	0	1	2	2	1	2	1	2	2	1	0	0	0	0	0	0	10	20	9.75	2	1	2	2	2	1	2	1	1	1	1	1	2	1	1	1	1	1	1	1	1	1	1
2	32	2022-10-28	2	1	2	2	1	0	2	2	2	1	2	1	2	2	1	0	0	0	0	0	0	8	20	8	2	2	2	2	1	1	1	1	1	1	1	1	2	1	1	1	1	1	1	1	1	1	1
2	27	2023-05-03	2	1	2	2	1	0	2	2	2	1	2	1	2	2	1	0	0	0	0	0	0	#NULL!	#NULL!	#NULL!	2	1	2	2	1	1	2	1	1	2	1	1	1	1	1	1	1	1	1	1	1	1	1
1	52	2022-03-14	2	1	3	2	1	0	1	2	2	1	2	1	3	2	1	0	0	0	0	0	0	#NULL!	#NULL!	#NULL!	2	1	2	2	1	1	4	1	1	1	1	1	1	1	1	1	1	1	1	1	1	1	1
1	32	2022-03-31	2	1	3	2	1	0	1	2	2	1	2	1	3	2	1	0	0	0	0	0	0	8	20	8	2	1	2	2	1	1	2	1	1	1	1	3	1	1	1	1	1	1	1	1	1	1	1
1	20	2022-07-06	2	1	3	2	1	0	1	2	2	1	2	1	3	2	1	0	0	0	0	0	0	8	20	8	2	1	2	2	1	1	1	1	1	1	1	1	1	1	1	1	1	1	1	1	1	1	1
1	33	2022-08-02	2	1	3	2	2	0	1	2	2	1	2	1	3	2	2	0	0	0	0	0	0	8	20	8	2	1	2	2	1	1	1	1	1	1	1	1	1	1	1	1	1	1	1	1	1	1	1
1	31	2022-06-20	2	1	2	1	2	0	1	2	2	1	2	1	2	2	2	0	0	0	0	0	0	10	20	9.75	2	1	2	2	1	1	1	2	1	1	1	1	1	1	1	1	1	1	1	1	2	2	2
1	28	2022-06-14	2	1	2	2	2	0	1	2	2	1	2	1	2	2	2	0	0	0	0	0	0	8	20	8	2	1	2	2	1	1	1	1	1	1	1	1	1	1	1	1	1	1	1	1	1	1	1
2	32	2022-10-24	2	1	3	2	2	0	2	2	2	1	2	1	3	2	2	0	0	0	0	0	0	10	20	9.75	2	1	2	2	1	1	1	1	1	1	1	1	1	1	1	1	1	1	1	1	1	1	1
1	30	2022-07-13	2	1	2	1	1	0	1	2	2	1	2	1	2	2	1	0	0	0	0	0	0	8	20	8	2	2	2	3	1	1	1	1	1	1	1	1	1	1	1	1	1	1	1	1	1	1	1
2	37	2022-09-23	2	1	1	2	1	0	2	2	2	1	2	1	1	2	1	0	0	0	0	0	0	8	20	8	2	1	2	3	1	1	1	1	1	2	1	1	1	1	3	1	1	1	1	2	1	1	1
1	46	2022-07-27	2	1	2	2	1	0	1	2	2	1	2	1	2	2	1	0	0	0	0	0	0	#NULL!	#NULL!	#NULL!	2	1	2	3	2	1	1	1	1	1	1	1	1	1	1	1	1	1	1	2	1	1	1
1	36	2022-05-02	2	1	3	1	77	0	1	2	2	1	2	1	3	2	77	0	0	0	0	0	0	8	20	8	2	1	2	5	3	1	2	2	2	1	1	1	1	1	1	1	1	2	1	1	1	1	1
1	37	2022-02-18	2	1	3	2	77	0	1	2	2	1	2	1	3	2	77	0	0	0	0	0	0	8	20	8	2	2	3	1	1	1	1	1	1	1	1	3	1	1	1	1	1	1	1	1	1	1	1
3	36	2023-01-25	2	1	2	2	1	0	3	2	2	1	2	1	2	2	1	0	0	0	0	0	0	8	20	8	2	1	4	1	1	1	3	1	1	1	1	1	1	1	1	1	1	1	1	1	1	1	1
1	37	2021-02-10	2	1	1	1	1	0	1	#NULL!	2	1	2	1	1	2	1	0	0	0	0	0	0	#NULL!	#NULL!	#NULL!	2	1	5	2	1	1	1	1	1	1	1	1	1	1	1	1	5	1	1	1	1	1	1
2	37	2023-05-09	2	1	2	2	1	0	2	2	2	2	2	1	2	2	1	0	0	0	0	0	0	#NULL!	#NULL!	#NULL!	2	1	1	1	1	1	1	1	1	1	1	1	1	1	1	1	1	1	1	1	1	1	1
1	37	2022-03-10	2	1	2	1	1	0	1	2	2	1	2	1	2	2	1	0	0	0	1	0	0	#NULL!	#NULL!	#NULL!	2	1	1	1	1	1	1	1	1	1	1	1	1	1	1	1	1	1	1	1	1	1	1
1	37	2022-02-16	2	1	2	2	1	0	1	2	2	1	2	1	2	2	1	0	0	0	1	0	0	10	20	9.75	2	1	1	1	1	1	1	1	1	1	1	1	1	1	1	1	1	1	1	1	1	1	1
1	40	2022-07-20	2	1	2	2	1	0	1	2	2	1	2	1	2	2	1	0	0	0	1	0	0	10	20	9.75	2	1	1	1	1	1	1	1	1	1	1	1	1	1	1	1	1	1	1	1	1	1	1
1	52	2022-03-04	2	1	3	2	1	0	1	2	2	1	2	1	3	2	1	0	0	0	1	0	0	10	20	9.75	2	1	1	1	1	1	1	1	1	1	1	1	1	1	1	1	1	1	1	1	1	1	1
1	34	2022-11-02	2	1	3	2	1	0	1	2	2	1	2	1	3	2	1	0	0	0	1	0	0	10	20	9.75	2	1	1	1	1	1	1	1	1	1	1	1	1	1	1	1	1	1	1	1	1	1	1
1	45	2022-03-06	2	1	2	2	1	0	1	2	2	1	2	1	2	2	1	0	0	0	1	0	0	8	20	8	2	1	1	2	1	1	1	1	1	1	1	1	1	1	1	1	1	1	1	1	1	1	1
1	36	2022-03-23	2	1	2	2	3	0	1	2	2	1	2	1	2	2	3	0	0	0	1	0	0	8	20	8	2	1	1	2	2	1	1	1	1	1	1	1	1	1	2	1	1	1	1	1	1	1	1
1	38	2021-03-08	2	1	2	2	1	0	1	2	2	1	2	1	2	2	1	0	0	0	1	0	0	#NULL!	160	#NULL!	2	2	2	2	1	1	1	1	1	1	1	1	1	1	2	1	1	1	1	1	2	2	2
1	48	2022-03-07	2	1	2	2	1	0	1	1.5	2	1	2	1	2	2	1	0	0	0	0	0	0	10	20	9.75	2	1	1	1	1	1	1	1	1	1	1	1	1	1	1	1	1	1	1	1	1	1	1
2	40	2023-05-23	2	1	2	2	1	0	2	2	2	1	2	1	2	2	1	0	0	0	0	0	0	8	20	8	2	1	2	1	1	1	1	2	2	3	1	2	1	1	1	2	2	1	1	2	2	1	2
2	37	2022-08-01	2	1	2	1	1	0	2	2	2	1	2	1	2	2	1	0	0	0	0	0	0	8	20	8	2	1	2	2	1	1	1	3	3	2	3	2	1	1	1	1	1	1	1	2	3	3	3
1	41	2022-03-22	2	1	2	2	1	0	1	2	2	1	2	1	2	2	1	0	0	0	0	0	0	#NULL!	160	#NULL!	2	2	2	2	1	1	2	1	1	2	1	1	1	1	2	1	1	1	1	1	1	1	1
1	32	2021-04-29	2	1	1	2	1	0	1	2	2	1	2	1	1	2	1	0	0	0	0	0	0	#NULL!	#NULL!	#NULL!	2	2	5	4	1	1	2	4	3	2	1	2	3	1	3	1	1	1	1	1	2	2	1
2	32	2022-03-01	2	1	3	1	1	0	2	2	2	1	2	1	3	2	1	0	0	0	1	0	0	#NULL!	#NULL!	#NULL!	2	1	1	3	1	1	1	1	1	1	1	1	1	1	1	1	1	1	1	1	1	1	1
1	57	2022-03-22	2	1	3	2	1	0	1	2	2	1	2	1	3	2	1	0	0	0	1	0	0	10	20	9.75	2	1	2	5	1	1	2	1	1	2	1	1	1	1	1	1	1	1	1	1	1	1	2
1	38	2022-03-16	2	1	2	2	1	0	1	2	2	1	2	1	2	2	1	0	0	0	0	0	0	#NULL!	#NULL!	#NULL!	2	1	1	1	1	1	1	1	1	1	1	1	1	1	1	5	1	1	1	5	5	5	1
1	28	2021-07-21	2	1	1	1	1	0	1	2	2	1	2	1	1	2	1	0	0	0	0	0	0	#NULL!	#NULL!	#NULL!	2	2	1	1	2	2	2	1	2	1	1	1	1	1	1	1	1	1	1	1	1	1	1
1	51	2022-08-02	2	1	2	1	1	0	1	2	2	1	2	1	2	2	1	0	0	0	0	0	0	6.5	20	6.5	2	1	2	2	1	2	2	1	1	1	1	1	1	1	1	1	1	1	1	1	2	1	1
1	43	2022-11-26	2	1	2	2	1	0	1	2	2	1	2	1	2	2	1	0	0	0	0	0	0	8	20	8	2	2	1	1	1	2	2	1	1	1	1	1	1	1	1	2	2	1	2	1	1	1	2
2	32	2022-10-18	2	1	3	2	2	0	2	2	2	1	2	1	3	2	2	0	0	0	0	0	0	8	20	8	2	1	1	1	1	2	1	1	1	1	1	1	1	1	1	1	1	1	1	1	1	1	1
2	32	2022-03-04	2	1	2	2	1	0	2	2	2	1	2	1	2	2	1	0	0	0	0	0	0	#NULL!	#NULL!	#NULL!	2	1	1	2	1	2	1	1	1	1	1	1	1	1	1	1	1	1	1	1	1	1	1
2	41	2022-11-30	2	1	3	2	1	0	2	2	2	1	2	1	3	2	1	0	0	0	0	0	0	#NULL!	#NULL!	#NULL!	2	1	1	3	1	2	1	1	1	1	1	1	1	1	1	1	1	1	1	1	1	1	1
1	41	2022-07-06	2	1	1	2	1	0	1	2	2	1	2	1	1	2	1	0	0	0	0	0	0	6.5	20	6.5	2	2	2	1	2	2	1	1	1	1	2	1	1	1	2	1	1	1	1	1	1	2	2
1	36	2021-11-06	2	1	2	2	1	0	1	2	2	1	2	1	2	2	1	0	0	0	0	0	0	8	20	8	2	1	2	1	1	2	1	1	1	1	1	1	1	1	1	1	1	1	1	2	1	1	1
1	31	2022-02-16	2	1	2	2	1	0	1	2	2	1	2	1	2	2	1	0	0	0	0	0	0	#NULL!	#NULL!	#NULL!	2	1	2	1	1	2	2	2	2	1	1	1	1	1	1	1	1	1	1	1	1	1	1
1	49	2022-02-23	2	1	2	2	1	0	1	2	2	1	2	1	2	2	1	0	0	0	0	0	0	10	20	9.75	2	1	2	1	1	2	2	1	1	1	1	1	1	1	1	1	1	1	1	1	1	1	1
2	31	2022-10-03	2	1	2	2	1	0	2	2	2	1	2	1	2	2	1	0	0	0	0	0	0	8	20	8	2	1	2	1	1	2	1	1	1	1	1	2	1	1	1	1	1	1	1	1	1	1	1
2	35	2021-08-02	2	1	3	2	1	0	2	2	2	1	2	1	3	2	1	0	0	0	0	0	0	8	20	8	2	2	2	1	1	2	1	1	1	2	1	2	1	1	1	1	1	1	1	1	1	1	1
1	46	2021-07-30	2	1	2	1	1	0	1	2	2	1	2	1	2	2	1	0	0	0	0	0	0	8	20	8	2	2	2	2	2	2	2	1	1	1	1	1	1	1	1	1	1	1	1	1	1	1	1
1	39	2022-02-28	2	1	2	1	1	0	1	2	2	1	2	1	2	2	1	0	0	0	0	0	0	8	20	8	2	2	2	2	2	2	2	1	2	2	1	1	1	1	1	1	1	1	1	1	1	1	1
1	23	2022-04-12	2	1	2	1	1	0	1	2	2	1	2	1	2	2	1	0	0	0	0	0	0	8	20	8	2	1	2	2	1	2	2	2	2	1	1	1	1	1	1	1	1	1	1	1	1	1	1
2	29	2023-04-15	2	1	2	1	1	0	2	2	2	1	2	1	2	2	1	0	0	0	0	0	0	#NULL!	#NULL!	#NULL!	2	1	2	2	1	2	1	1	1	2	1	1	1	1	2	1	1	1	1	1	1	2	1
3	28	2023-05-20	2	1	2	1	1	0	3	2	2	1	2	1	2	2	1	0	0	0	0	0	0	10	20	9.75	2	2	2	2	1	2	2	2	2	1	1	1	1	1	1	1	1	1	1	1	1	1	1
1	32	2021-03-23	2	1	3	1	1	0	1	1.5	2	1	2	1	3	2	1	0	0	0	0	0	0	10	20	9.75	2	1	2	2	1	2	1	1	1	1	1	2	1	1	1	1	1	1	1	1	1	1	1
1	30	2022-03-29	2	1	1	2	1	0	1	1.5	2	1	2	1	1	2	1	0	0	0	0	0	0	10	20	9.75	2	2	2	2	2	2	2	1	1	1	1	1	1	1	1	1	1	1	1	1	1	1	1
1	41	2022-06-27	2	1	1	2	1	0	1	2	2	1	2	1	1	2	1	0	0	0	0	0	0	10	20	9.75	2	1	2	2	1	2	1	1	1	1	1	1	1	1	1	1	1	1	1	1	1	1	1
1	29	2021-10-04	2	1	2	2	1	0	1	2	2	1	2	1	2	2	1	0	0	0	0	0	0	10	20	9.75	2	2	2	2	1	2	1	1	1	1	1	2	1	1	1	1	1	1	1	1	1	1	1
1	30	2022-03-07	2	1	2	2	1	0	1	2	2	1	2	1	2	2	1	0	0	0	0	0	0	#NULL!	#NULL!	#NULL!	2	2	2	2	1	2	2	2	2	2	1	1	2	1	1	1	1	2	1	2	2	2	2
1	57	2022-03-22	2	1	2	2	1	0	1	2	2	1	2	1	2	2	1	0	0	0	0	0	0	#NULL!	#NULL!	#NULL!	2	1	2	2	1	2	2	1	1	1	1	1	1	1	1	1	1	1	1	2	1	1	1
1	34	2022-07-10	2	1	2	2	1	0	1	2	2	1	2	1	2	2	1	0	0	0	0	0	0	#NULL!	#NULL!	#NULL!	2	1	2	2	2	2	1	1	1	1	1	1	1	1	1	1	1	1	1	1	1	1	1
2	34	2022-11-23	2	1	2	2	1	0	2	2	2	1	2	1	2	2	1	0	0	0	0	0	0	10	20	9.75	2	2	2	2	1	2	1	1	1	2	1	3	2	1	1	1	1	1	1	2	1	2	1
2	32	2022-11-26	2	1	2	2	1	0	2	2	2	1	2	1	2	2	1	0	0	0	0	0	0	8	20	8	2	1	2	2	1	2	1	1	1	1	1	2	1	1	1	1	1	1	1	1	2	1	1
2	43	2023-01-17	2	1	2	2	1	0	2	2	2	1	2	1	2	2	1	0	0	0	0	0	0	#NULL!	160	#NULL!	2	1	2	2	2	2	1	1	1	1	2	2	1	1	1	1	1	1	1	2	2	2	2
2	32	2023-02-28	2	1	2	2	1	0	2	2	2	1	2	1	2	2	1	0	0	0	0	0	0	8	20	8	2	1	2	2	1	2	2	1	1	1	1	1	1	1	1	1	1	1	1	1	1	1	1
2	36	2023-04-23	2	1	2	2	1	0	2	2	2	1	2	1	2	2	1	0	0	0	0	0	0	8	20	8	2	1	2	2	2	2	1	1	1	1	1	2	1	1	1	1	1	1	1	1	1	1	1
3	28	2023-05-21	2	1	2	2	1	0	3	2	2	1	2	1	2	2	1	0	0	0	0	0	0	10	20	9.75	2	2	2	2	2	2	2	5	5	2	1	1	1	1	1	1	1	1	1	1	1	1	1
1	40	2022-01-01	2	1	3	2	1	0	1	2	2	1	2	1	3	2	1	1	0	0	0	0	0	#NULL!	#NULL!	#NULL!	2	2	2	2	1	2	2	2	2	2	1	1	2	1	1	2	1	1	1	1	1	1	1
1	35	2022-03-05	2	1	3	2	1	0	1	2	2	1	2	1	3	2	1	0	0	0	0	0	0	8	20	8	2	2	2	2	1	2	1	1	1	1	1	1	1	1	1	1	1	2	1	1	1	1	1
1	55	2022-03-09	2	1	3	2	1	0	1	2	2	1	2	1	3	2	1	0	0	0	0	0	0	#NULL!	#NULL!	#NULL!	2	1	2	2	1	2	2	1	1	1	1	5	1	1	1	1	1	1	1	1	1	1	1
1	27	2022-09-22	2	1	3	2	1	0	1	2	2	1	2	1	3	2	1	0	0	0	0	0	0	8	20	8	2	1	2	2	1	2	2	1	1	1	1	1	1	1	1	1	1	1	1	1	1	1	1
1	28	2022-04-01	2	1	2	2	2	0	1	2	2	1	2	1	2	2	2	0	0	0	0	0	0	8	20	8	2	1	2	2	1	2	1	1	1	1	1	1	1	1	1	1	1	1	1	1	1	1	1
2	36	2022-11-07	2	1	2	2	3	0	2	2	2	1	2	1	2	2	3	0	0	0	0	0	0	#NULL!	#NULL!	#NULL!	2	1	2	2	1	2	2	1	1	1	1	1	1	1	1	1	1	1	1	1	1	1	1
2	51	2022-11-08	2	1	2	2	3	0	2	2	2	1	2	1	2	2	3	1	0	0	0	0	0	#NULL!	160	#NULL!	2	1	2	2	1	2	3	1	1	1	1	1	1	1	2	1	1	1	1	1	1	1	1
2	28	2022-12-14	2	1	1	2	1	0	2	2	2	1	2	1	1	2	1	0	0	0	0	0	0	#NULL!	#NULL!	#NULL!	2	2	2	3	1	2	2	1	1	1	1	1	3	1	1	1	1	1	1	1	1	1	1
1	43	2022-03-11	2	1	3	2	3	0	1	2	2	1	2	1	3	2	3	0	0	0	0	0	0	8	20	8	2	1	2	3	1	2	2	1	1	1	1	1	1	1	1	1	1	1	1	1	1	1	1
2	38	2022-04-04	2	1	2	2	1	0	2	4	2	1	2	1	2	2	1	0	0	0	0	0	0	6.5	20	6.5	2	1	3	1	1	2	3	1	1	2	1	1	1	1	1	3	1	1	1	1	2	1	1
1	27	2022-06-30	2	1	2	2	1	0	1	1.5	2	1	2	1	2	2	1	0	0	0	0	0	0	#NULL!	160	#NULL!	2	1	3	1	1	2	2	2	1	2	1	1	1	1	1	1	1	1	2	2	2	1	1
1	23	2022-08-05	2	1	1	2	1	0	1	2	2	1	2	1	1	2	1	0	0	0	0	0	0	8	20	8	2	2	3	2	1	2	2	1	1	1	1	1	1	1	1	1	1	2	1	1	2	1	1
1	39	2022-02-11	2	1	2	2	1	0	1	2	2	1	2	1	2	2	1	0	0	0	0	0	0	8	20	8	2	1	3	2	1	2	2	1	1	1	1	1	4	1	1	1	1	1	1	1	1	1	1
1	41	2022-03-18	2	1	2	2	1	0	1	2	2	1	2	1	2	2	1	0	1	0	0	0	0	10	20	9.75	2	1	3	2	1	2	1	1	1	1	1	1	1	1	1	1	1	1	1	1	1	1	1
1	26	2022-03-04	2	1	2	2	1	0	1	2	2	1	2	1	2	2	1	0	0	0	0	0	0	#NULL!	#NULL!	#NULL!	2	2	3	3	1	2	2	2	2	2	1	1	1	1	1	1	1	1	1	1	1	1	2
1	37	2022-07-11	2	1	3	2	1	0	1	2	2	1	2	1	3	2	1	0	0	0	0	0	0	8	20	8	2	1	5	2	1	2	1	2	1	1	1	1	1	1	1	1	1	1	1	1	1	1	1
1	34	2022-08-21	2	1	3	2	2	0	1	2	2	1	2	1	3	2	2	0	0	0	1	0	0	8	20	8	2	2	1	2	1	2	1	1	1	1	1	1	1	1	2	1	1	1	1	1	1	1	1
1	54	2022-02-16	2	1	1	2	1	0	1	2	2	1	2	1	1	2	1	0	0	0	1	0	0	#NULL!	#NULL!	#NULL!	2	2	2	2	1	2	2	1	1	1	1	1	1	1	1	1	1	1	1	1	1	1	1
1	37	2021-08-12	2	1	3	1	1	0	1	2	2	1	2	1	3	2	1	0	0	0	0	0	0	#NULL!	#NULL!	#NULL!	2	1	1	2	1	2	1	1	2	1	1	1	1	1	1	1	1	1	1	2	1	1	1
1	57	2022-09-27	2	1	2	2	1	0	1	2	2	1	2	1	2	2	1	1	1	0	0	0	0	6.5	20	6.5	2	1	2	2	1	2	2	1	1	2	1	2	1	1	1	1	1	1	1	2	1	1	1
1	24	2022-08-12	2	1	3	2	1	0	1	2	2	1	2	1	3	2	1	0	0	0	0	0	0	8	20	8	2	2	2	2	1	2	1	1	1	2	1	1	1	1	1	1	1	1	1	1	1	1	1
1	53	2022-03-01	2	1	3	2	1	0	1	2	2	1	2	1	3	2	1	0	0	0	0	1	0	10	20	9.75	2	1	1	1	1	2	2	1	1	2	1	1	1	1	1	1	1	1	1	1	1	1	1
2	35	2022-08-24	2	1	2	2	1	0	2	2	2	1	2	1	2	2	1	0	1	0	0	0	0	10	20	9.75	2	1	3	1	2	3	1	2	2	1	1	3	1	1	1	1	1	1	1	1	1	1	1
1	35	2022-02-22	2	1	2	1	1	0	1	2	2	1	2	1	2	2	1	0	0	0	0	0	0	10	20	9.75	2	1	3	3	1	3	1	2	1	1	1	2	1	1	1	1	1	1	1	1	1	1	1
2	33	2023-05-30	2	1	3	1	2	0	2	2	2	1	2	1	3	2	2	0	0	0	0	0	0	8	20	8	2	1	2	2	1	3	2	3	2	3	2	4	1	1	1	2	1	1	1	5	5	5	4
1	47	2022-02-25	2	1	2	2	2	0	1	2	2	1	2	1	2	2	2	0	0	0	0	0	0	#NULL!	160	#NULL!	2	2	2	2	2	3	5	3	3	2	2	3	1	1	1	2	1	1	1	2	1	2	2
2	38	2022-03-14	2	1	2	2	1	0	2	2	2	1	2	1	2	2	1	0	0	0	0	0	0	8	20	8	2	2	3	3	3	3	3	3	3	3	2	4	1	1	1	1	1	1	1	2	1	2	1
1	45	2021-03-31	2	1	2	2	1	0	1	2	2	1	2	1	2	2	1	0	0	0	0	0	0	8	20	8	2	2	4	1	1	4	1	1	1	1	1	5	1	1	1	2	1	1	1	2	2	2	5
1	36	2022-03-08	2	1	2	2	1	0	1	2	2	1	2	1	2	2	1	0	0	0	0	0	0	10	20	9.75	2	1	4	5	4	4	1	1	1	1	1	1	1	1	1	1	1	1	1	1	1	1	1
1	39	2020-03-14	2	1	3	2	1	0	1	2	2	1	2	1	3	2	1	0	0	0	0	0	0	8	20	8	2	1	2	1	1	4	1	1	1	2	1	1	1	1	1	1	1	1	1	1	1	1	1
2	30	2022-12-17	2	1	3	2	2	0	2	2	2	1	2	1	3	2	2	0	0	0	0	0	0	8	20	8	2	1	4	4	4	4	2	1	1	2	1	4	1	1	1	1	1	1	1	4	4	4	4
2	32	2022-11-14	2	1	2	1	1	0	2	2	2	1	2	1	2	2	1	0	0	0	0	0	0	8	20	8	2	1	5	5	1	5	1	1	1	1	1	1	1	1	1	1	1	1	1	1	1	1	1
2	34	2022-10-24	2	1	2	2	1	0	2	2	2	1	2	1	2	2	1	0	0	0	0	0	0	10	20	9.75	2	4	2	1	1	1	1	1	1	1	1	1	1	1	1	1	1	1	1	1	1	1	1
1	39	2021-01-28	2	1	2	2	1	0	1	2	2	1	2	1	2	2	1	0	0	0	1	0	0	8	20	8	2	4	3	2	1	1	1	1	1	1	1	1	1	1	1	1	1	1	1	1	1	1	1
1	38	2022-06-24	2	1	3	2	2	0	1	2	2	1	2	1	3	2	2	0	0	0	1	0	0	8	20	8	2	3	3	3	1	1	2	1	1	2	2	2	2	1	1	1	1	1	2	1	1	1	1
2	54	2022-11-13	2	1	3	2	1	0	2	2	2	1	2	1	3	2	1	1	1	0	0	0	0	8	20	8	2	3	2	2	1	2	2	1	1	2	1	2	1	1	1	1	1	1	1	2	1	1	1
1	25	2022-02-16	2	1	1	2	1	0	1	2	2	1	2	1	1	2	1	0	0	0	0	0	0	8	20	8	2	5	5	2	5	2	2	2	2	2	2	2	5	1	1	1	1	1	1	1	1	1	1
2	39	2022-12-08	2	1	2	2	1	0	2	2	2	1	2	1	2	2	1	0	0	0	1	0	0	8	20	8	2	3	3	3	1	2	1	2	2	3	1	3	1	1	1	1	1	1	1	2	2	4	2
2	36	2022-08-29	2	1	2	1	1	0	2	2	2	1	2	1	2	2	1	0	0	0	0	0	0	8	20	8	2	4	4	2	3	2	2	1	1	2	2	2	1	1	2	1	4	2	1	4	4	4	4
2	33	2023-04-23	2	1	2	2	3	0	2	2	2	1	2	1	2	2	3	0	0	0	0	0	0	#NULL!	#NULL!	#NULL!	2	3	2	2	2	3	3	1	1	1	1	1	1	1	1	1	1	1	1	1	1	1	1
1	31	2021-06-22	2	1	3	2	3	0	1	2	2	1	2	1	3	2	3	0	0	0	0	0	0	8	20	8	2	3	3	3	3	3	1	1	1	2	1	1	1	1	2	1	2	1	1	2	2	1	1
1	40	2022-05-12	2	1	3	2	1	0	1	2	2	1	2	1	3	2	1	0	0	0	0	0	0	8	20	8	2	3	4	2	2	3	2	1	1	1	1	2	1	1	1	1	1	1	1	2	1	2	2
1	32	2023-06-14	2	1	3	2	2	0	1	2	2	1	2	1	3	2	2	0	0	0	0	0	0	8	20	8	2	3	3	3	3	3	3	1	1	3	1	2	1	1	1	1	1	1	1	1	1	1	1
2	29	2022-08-12	2	1	2	1	1	0	2	2	2	1	2	1	2	2	1	0	0	0	1	0	0	8	20	8	2	3	3	2	2	4	2	2	2	2	1	5	1	1	1	1	1	1	1	1	1	3	1
1	31	2022-05-02	2	1	2	1	1	0	1	2	2	1	2	1	2	2	1	0	0	0	0	0	0	8	20	8	2	4	5	5	2	4	4	2	2	2	1	1	1	1	1	1	1	1	1	2	2	2	2
1	30	2022-02-21	2	1	2	1	1	0	1	2	2	1	2	1	2	2	1	0	0	0	0	0	0	6.5	20	6.5	2	4	5	1	1	5	3	2	2	3	1	1	4	1	1	1	1	1	1	1	1	1	1
1	45	2020-04-02	2	1	2	2	1	0	1	2	2	1	2	1	2	2	1	0	1	0	0	0	0	6.5	20	6.5	2	5	5	1	5	5	5	5	1	1	1	1	1	1	1	1	1	1	1	1	1	1	1
2	36	2023-03-23	2	1	3	2	1	0	2	2	2	1	2	1	3	2	1	0	1	0	0	0	0	8	20	8	2	3	5	1	1	5	5	1	1	1	1	5	1	1	3	1	1	1	1	3	1	3	1
2	36	2022-03-05	2	1	3	2	1	0	2	2	2	#NULL!	2	1	3	2	1	0	0	0	0	0	0	#NULL!	#NULL!	#NULL!	2	1	1	2	1	1	2	2	2	2	1	1	1	2	1	1	1	1	1	1	1	1	1
1	42	2022-03-16	2	1	3	1	1	0	1	2	2	1	2	1	3	2	1	0	1	0	0	0	0	10	20	9.75	2	1	1	1	1	1	1	1	1	1	1	1	1	2	1	1	1	1	1	1	1	1	1
2	37	2022-07-01	2	1	2	2	1	0	2	2	2	1	2	1	2	2	1	0	0	0	0	0	0	#NULL!	#NULL!	#NULL!	2	1	1	1	1	1	1	1	1	1	1	1	1	2	1	1	1	1	1	1	1	1	1
2	27	2022-12-03	2	1	3	2	1	0	2	1	2	1	2	1	3	2	1	0	0	0	0	0	0	10	20	9.75	2	1	1	1	1	1	1	1	1	1	1	1	1	2	1	1	1	1	1	1	1	1	1
1	34	2023-01-25	2	1	3	2	1	0	1	2	2	1	2	1	3	2	1	0	0	0	0	0	0	6.5	20	6.5	2	1	1	1	1	1	1	1	1	1	1	1	1	2	1	1	1	2	1	1	1	1	1
1	42	2022-10-24	2	1	2	2	3	0	1	2	2	1	2	1	2	2	3	1	0	0	0	0	0	10.5	20	87.5	2	1	1	1	1	1	1	1	1	1	1	1	2	2	1	1	1	1	1	1	1	1	1
2	38	2022-10-25	2	1	1	1	1	0	2	2	2	1	2	1	1	2	1	0	0	0	0	0	0	10	20	9.75	2	1	1	2	1	1	1	1	1	2	1	1	1	2	1	1	1	1	1	1	1	1	1
1	23	2021-10-12	2	1	3	1	1	0	1	2	2	1	2	1	3	2	1	0	0	0	0	0	0	8	20	8	2	1	1	2	1	1	1	2	1	1	1	1	1	2	1	1	1	1	1	1	1	1	1
3	33	2022-03-07	2	1	3	1	1	0	3	2	2	1	2	1	3	2	1	0	0	0	0	0	0	10	20	9.75	2	1	1	2	1	1	1	2	2	1	1	1	1	2	1	1	1	1	1	1	1	1	1
1	30	2022-03-06	2	1	2	2	1	0	1	2	2	1	2	1	2	2	1	0	0	0	0	0	0	8	20	8	2	1	1	2	1	1	1	1	1	1	1	1	1	2	1	1	1	1	1	1	1	1	1
1	35	2022-04-26	2	1	2	2	1	0	1	2	2	1	2	1	2	2	1	0	0	0	0	0	0	8	20	8	2	1	1	2	1	1	1	1	1	1	1	1	1	2	1	1	1	1	1	1	1	1	1
2	36	2022-09-14	2	1	2	2	1	0	2	2	2	1	2	1	2	2	1	0	0	0	0	0	0	#NULL!	#NULL!	#NULL!	2	1	1	2	1	1	1	2	2	1	1	1	2	2	1	1	1	1	1	1	1	1	1
2	39	2022-11-02	2	1	2	2	1	0	2	2	2	1	2	1	2	2	1	0	0	0	0	0	0	10	20	9.75	2	1	1	2	1	1	2	2	3	1	1	1	1	2	1	1	1	1	1	1	1	1	1
2	31	2022-11-13	2	1	2	2	1	0	2	2	2	1	2	1	2	2	1	0	0	0	0	0	0	10	20	9.75	2	2	1	2	2	1	1	1	1	1	1	1	2	2	1	1	1	1	1	1	1	1	1
1	27	2022-11-21	2	1	2	2	1	0	1	2	2	1	2	1	2	2	1	0	0	0	0	0	0	10	20	9.75	2	1	1	2	1	1	1	1	1	1	1	1	2	2	1	1	1	1	1	2	2	1	1
1	32	2023-01-19	2	1	2	2	1	0	1	2	2	1	2	1	2	2	1	0	0	0	0	0	0	#NULL!	#NULL!	#NULL!	2	1	1	2	1	1	2	2	1	1	1	1	1	2	1	1	1	1	1	1	1	1	1
2	53	2023-01-23	2	1	3	2	1	0	2	2	2	1	2	1	3	2	1	1	1	0	0	0	0	#NULL!	#NULL!	#NULL!	2	1	1	2	1	1	1	2	1	1	1	1	1	2	1	1	1	1	1	1	1	1	1
1	54	2022-03-19	2	1	2	2	2	0	1	2	2	1	2	1	2	2	2	0	1	0	0	0	0	8	20	8	2	1	1	2	1	1	2	1	1	1	1	1	1	2	1	1	1	1	1	1	1	1	1
3	26	2022-08-03	2	1	2	1	1	0	3	2	2	1	2	1	2	2	1	0	0	0	0	0	0	8	20	8	2	1	2	1	1	1	2	1	1	1	1	1	1	2	1	1	1	1	2	1	2	2	2
1	31	2022-05-14	2	1	1	2	1	0	1	2	2	1	2	1	1	2	1	0	0	0	0	0	0	6.5	20	6.5	2	1	2	1	1	1	1	1	1	2	1	2	1	2	1	1	2	1	1	2	2	2	2
2	34	2022-06-28	2	1	1	2	1	0	2	1	2	1	2	1	1	2	1	0	1	0	0	0	0	8	20	8	2	1	2	1	1	1	2	1	1	1	1	1	1	2	1	1	1	1	1	2	2	2	1
2	26	2022-05-27	2	1	2	2	1	0	2	2	2	1	2	1	2	2	1	0	0	0	0	0	0	8	20	8	2	1	2	1	3	1	2	1	1	1	1	1	1	2	1	1	1	1	1	2	1	1	1
1	32	2022-07-06	2	1	2	2	1	0	1	2	2	1	2	1	2	2	1	0	1	0	0	0	0	8	20	8	2	1	2	1	1	1	1	1	1	1	1	1	1	2	1	1	1	1	1	1	1	1	1
2	37	2022-12-11	2	1	2	2	1	0	2	2	2	1	2	1	2	2	1	0	1	0	0	0	0	10	20	9.75	2	1	2	1	1	1	2	1	2	1	1	1	1	2	1	1	1	1	1	1	1	1	1
1	36	2023-06-14	2	1	2	2	1	0	1	2	2	1	2	1	2	2	1	0	0	0	0	0	0	8	20	8	2	1	2	1	1	1	1	2	2	1	1	1	2	2	1	1	1	1	1	1	1	1	1
2	34	2022-11-21	2	1	2	2	2	0	2	2	2	1	2	1	2	2	2	0	0	0	0	0	0	8	20	8	2	1	2	1	1	1	1	2	1	2	1	2	1	2	1	2	5	1	1	1	1	1	1
1	39	2022-03-04	2	1	2	1	1	0	1	2	2	1	2	1	2	2	1	0	0	0	0	0	0	8	20	8	2	1	2	2	2	1	2	2	2	1	1	2	1	2	1	1	1	1	1	1	2	2	1
2	38	2022-08-31	2	1	2	1	1	0	2	2	2	1	2	1	2	2	1	0	1	0	0	0	0	8	20	8	2	2	2	2	1	1	2	1	1	1	1	1	1	2	1	1	1	2	1	1	1	1	1
2	26	2023-04-16	2	1	2	1	1	0	2	2	2	1	2	1	2	2	1	0	0	0	0	0	0	8	20	8	2	2	2	2	1	1	1	2	2	1	1	1	2	2	2	1	1	1	1	2	1	1	1
2	29	2023-05-01	2	1	1	2	1	0	2	2	2	1	2	1	1	2	1	0	0	0	0	0	0	8	20	8	2	1	2	2	2	1	2	1	1	2	1	1	1	2	2	1	1	2	1	3	1	1	1
2	37	2022-02-11	2	1	2	2	1	0	2	2	2	1	2	1	2	2	1	0	0	0	0	0	0	8	20	8	2	2	2	2	1	1	2	2	1	2	1	1	1	2	1	1	1	1	1	1	1	1	1
1	39	2022-03-06	2	1	2	2	1	0	1	2	2	1	2	1	2	2	1	0	0	0	0	0	0	10	20	9.75	2	1	2	2	1	1	2	2	2	2	1	1	1	2	2	1	1	2	1	2	2	2	2
1	35	2022-03-10	2	1	2	2	1	0	1	#NULL!	2	1	2	1	2	2	1	0	0	0	0	0	0	#NULL!	#NULL!	#NULL!	2	1	2	2	2	1	3	1	1	2	1	1	1	2	1	1	1	1	1	1	1	1	1
1	31	2022-03-19	2	1	2	2	1	0	1	2	2	1	2	1	2	2	1	0	0	0	0	0	0	10	20	9.75	2	1	2	2	1	1	2	1	1	1	1	1	3	2	1	1	1	1	1	1	1	1	1
2	29	2022-04-13	2	1	2	2	1	0	2	2	2	1	2	1	2	2	1	0	0	0	0	0	0	10	20	9.75	2	1	2	2	1	1	2	1	1	1	2	1	1	2	1	1	1	1	1	1	1	1	1
1	40	2022-06-28	2	1	2	2	1	0	1	2	2	1	2	1	2	2	1	0	1	0	0	0	0	10	20	9.75	2	1	2	2	1	1	1	1	1	2	1	1	2	2	1	1	1	1	1	1	1	1	1
1	26	2022-07-09	2	1	2	2	1	0	1	2	2	1	2	1	2	2	1	0	0	0	0	0	0	#NULL!	160	#NULL!	2	1	2	2	1	1	2	1	1	1	1	1	1	2	1	1	1	2	1	1	1	1	1
1	44	2022-07-14	2	1	2	2	1	0	1	2	2	1	2	1	2	2	1	0	0	0	0	0	0	8	20	8	2	1	2	2	2	1	1	2	2	2	1	2	1	2	1	2	1	1	1	2	2	1	2
1	26	2022-08-30	2	1	2	2	1	0	1	2	2	1	2	1	2	2	1	0	0	0	0	0	0	#NULL!	#NULL!	#NULL!	2	1	2	2	1	1	1	1	1	2	1	1	1	2	1	1	1	1	1	1	1	1	2
1	46	2022-09-07	2	1	2	2	1	0	1	2	2	1	2	1	2	2	1	1	0	0	0	0	0	10	20	9.75	2	1	2	2	1	1	2	2	1	1	1	1	2	2	1	1	1	1	1	2	1	1	1
2	25	2022-12-29	2	1	2	2	1	0	2	2	2	1	2	1	2	2	1	0	0	0	0	0	0	8	20	8	2	1	2	2	2	1	1	1	2	1	1	1	1	2	1	1	1	2	1	1	1	1	1
2	31	2023-04-28	2	1	2	2	1	0	2	2	2	1	2	1	2	2	1	1	0	0	0	0	0	8	20	8	2	1	2	2	1	1	2	1	1	1	1	1	1	2	1	1	1	2	1	1	1	1	1
1	25	2023-06-08	2	1	2	2	1	0	1	2	2	1	2	1	2	2	1	0	0	0	0	0	0	8	20	8	2	1	2	2	1	1	2	1	1	1	1	1	1	2	1	1	1	1	1	1	1	1	1
1	33	2021-04-18	2	1	3	2	1	0	1	2	2	1	2	1	3	2	1	0	0	0	0	0	0	8	20	8	2	1	2	2	1	1	5	2	2	1	1	2	1	2	2	1	2	2	2	2	2	3	3
1	26	2022-10-12	2	1	3	2	1	0	1	2	2	1	2	1	3	2	1	0	0	0	0	0	0	8	20	8	2	1	2	2	1	1	1	1	1	1	1	1	1	2	1	1	1	1	1	1	1	1	1
1	38	2022-07-26	2	1	1	1	1	0	1	2	2	1	2	1	1	2	1	0	0	0	0	0	0	8	20	8	2	1	2	3	1	1	2	2	2	2	1	1	2	2	1	1	1	1	1	2	1	1	1
1	29	2022-03-09	2	1	2	2	1	0	1	2	2	1	2	1	2	2	1	0	0	0	0	0	0	10	20	9.75	2	2	2	3	1	1	1	1	1	1	1	1	1	2	2	1	1	1	1	1	1	1	1
1	37	2022-07-18	2	1	3	2	1	0	1	2	2	1	2	1	3	2	1	0	0	0	0	0	0	8	20	8	2	1	2	3	1	1	2	1	1	1	2	1	1	2	1	1	1	3	1	1	1	1	1
1	44	2022-04-10	2	1	2	2	1	0	1	2	2	1	2	1	2	2	1	0	1	0	0	0	0	#NULL!	160	#NULL!	2	2	2	4	2	1	1	2	2	2	1	1	1	2	1	1	1	1	1	1	1	1	1
1	37	2022-03-01	2	1	3	2	1	0	1	2	2	1	2	1	3	2	1	0	0	0	0	0	0	8	20	8	2	1	2	4	1	1	2	2	2	2	1	1	1	2	1	1	1	1	1	1	1	1	1
1	38	2021-09-01	2	1	2	2	1	0	1	2	2	1	2	1	2	2	1	0	0	0	0	0	0	#NULL!	#NULL!	#NULL!	2	1	3	2	1	1	2	2	2	2	1	1	1	2	1	1	1	1	1	2	1	1	3
1	37	2022-02-23	2	1	2	2	1	0	1	2	2	1	2	1	2	2	1	0	0	0	0	0	0	10	20	9.75	2	1	4	1	1	1	2	1	1	1	1	1	1	2	1	1	1	1	1	1	1	1	1
1	35	2022-08-05	2	1	3	2	1	0	1	2	2	1	2	1	3	2	1	0	0	0	0	0	0	8	20	8	2	1	4	1	1	1	3	1	1	1	1	3	1	2	1	1	1	1	1	4	1	1	1
1	41	2021-03-06	2	1	3	2	1	0	1	2	2	1	2	1	3	2	1	1	0	0	0	0	0	#NULL!	#NULL!	#NULL!	2	1	5	1	1	1	5	1	1	1	1	1	1	2	1	1	2	1	1	1	1	1	1
1	45	2022-07-26	2	1	3	2	1	0	1	2	2	1	2	1	3	2	1	0	0	0	1	0	0	10	20	9.75	2	1	1	1	1	1	1	1	1	1	1	1	1	2	1	1	1	1	1	1	1	1	1
2	37	2022-10-27	2	1	2	2	1	0	2	2	2	1	2	1	2	2	1	1	1	0	1	0	0	10	20	9.75	2	1	1	5	1	1	1	1	1	1	1	1	1	2	1	1	1	1	1	1	1	1	1
1	54	2022-03-24	2	1	2	1	1	0	1	2	2	1	2	1	2	2	1	0	0	0	1	0	0	10	20	9.75	2	1	2	2	1	1	2	1	1	1	1	1	1	2	1	1	1	1	1	1	1	1	1
1	46	2022-08-20	2	1	2	2	1	0	1	2	2	1	2	1	2	2	1	0	0	0	1	0	0	#NULL!	#NULL!	#NULL!	2	2	2	2	1	1	1	1	1	1	1	1	1	2	1	1	1	1	1	1	1	1	1
1	37	2022-03-28	2	1	2	2	1	0	1	2	2	1	2	1	2	2	1	1	0	0	1	0	0	10	20	9.75	2	2	3	2	1	1	1	1	1	2	1	1	1	2	1	1	1	1	1	1	1	1	1
3	38	2023-05-12	2	1	1	2	1	0	3	2	2	1	2	1	1	2	1	0	0	0	0	0	0	8	20	8	2	1	1	2	1	1	1	1	1	2	1	2	1	2	1	1	1	1	1	1	1	1	2
2	45	2023-05-24	2	1	2	2	1	0	2	2	2	1	2	1	2	2	1	0	0	0	0	0	0	10	20	9.75	2	1	2	1	1	1	2	1	1	1	1	1	1	2	1	1	1	1	1	1	1	1	1
1	49	2022-07-28	2	1	2	2	1	0	1	2	2	1	2	1	2	2	1	0	0	0	0	0	0	6.5	20	6.5	2	1	2	2	1	1	2	2	1	1	1	1	2	2	1	1	1	1	1	1	1	1	1
2	37	2023-05-11	2	1	2	2	1	0	2	2	2	1	2	1	2	2	1	0	0	0	0	0	0	8	20	8	2	1	2	2	1	1	2	1	1	1	1	1	2	2	2	1	1	2	1	2	2	1	2
1	37	2022-03-21	2	1	3	2	1	0	1	2	2	1	2	1	3	2	1	0	0	0	0	0	0	8	20	8	2	1	2	2	1	1	2	1	1	1	1	1	1	2	1	1	1	1	1	1	1	2	2
1	33	2021-01-01	2	1	3	1	1	0	1	2	2	1	2	1	3	2	1	0	0	0	1	0	0	#NULL!	#NULL!	#NULL!	2	2	1	2	1	1	1	1	2	2	1	1	1	2	1	1	1	1	1	1	1	1	1
1	45	2023-01-03	2	1	2	2	3	0	1	2	2	#NULL!	2	1	2	2	3	0	0	0	0	0	0	#NULL!	#NULL!	#NULL!	2	1	2	1	1	2	3	1	2	1	1	3	2	2	1	1	1	1	1	3	1	1	1
1	34	2022-10-25	2	1	3	1	2	0	1	2	2	1	2	1	3	2	2	0	0	0	0	0	0	8	20	8	2	2	1	1	1	2	1	2	2	1	1	2	1	2	1	1	1	1	1	1	1	1	1
1	25	2021-12-13	2	1	2	1	1	0	1	2	2	1	2	1	2	2	1	0	0	0	0	0	0	10	20	9.75	2	1	1	2	1	2	2	2	2	2	1	1	1	2	2	1	1	2	1	2	2	2	2
1	29	2022-04-11	2	1	1	2	1	0	1	2	2	1	2	1	1	2	1	0	0	0	0	0	0	8	20	8	2	1	1	2	1	2	2	2	2	1	1	1	1	2	1	1	1	1	1	1	1	1	1
1	32	2022-12-16	2	1	3	1	2	0	1	2	2	1	2	1	3	2	2	0	0	0	0	0	0	10	20	9.75	2	1	1	2	1	2	1	1	1	2	1	1	1	2	1	1	1	1	1	1	1	1	1
1	31	2022-08-14	2	1	2	1	1	0	1	2	2	1	2	1	2	2	1	0	0	0	0	0	0	#NULL!	#NULL!	#NULL!	2	1	2	1	2	2	3	2	1	1	1	1	2	2	1	1	1	1	1	1	1	1	1
1	34	2022-03-06	2	1	2	2	1	0	1	2	2	1	2	1	2	2	1	0	0	0	0	0	0	8	20	8	2	1	2	1	1	2	2	1	1	1	1	1	1	2	1	1	1	1	2	1	1	1	1
1	37	2022-03-14	2	1	2	2	1	0	1	2	2	1	2	1	2	2	1	0	0	0	0	0	0	#NULL!	#NULL!	#NULL!	2	1	2	1	1	2	2	1	1	1	1	2	1	2	1	1	1	1	1	1	1	1	1
1	28	2022-07-16	2	1	2	2	1	0	1	2	2	1	2	1	2	2	1	0	1	0	0	0	0	8	20	8	2	2	2	1	2	2	2	2	2	2	1	1	1	2	3	1	1	1	1	2	2	2	2
1	35	2022-10-17	2	1	2	2	2	0	1	2	2	1	2	1	2	2	2	0	0	0	0	0	0	10	20	9.75	2	1	2	1	1	2	1	1	1	1	1	1	1	2	1	1	1	1	1	1	1	1	1
2	38	2022-02-23	2	1	2	1	1	0	2	2	2	1	2	1	2	2	1	0	0	0	0	0	0	8	20	8	2	2	2	2	2	2	1	2	2	2	1	1	1	2	1	1	1	1	1	1	1	1	1
1	36	2022-03-07	2	1	2	1	1	0	1	2	2	1	2	1	2	2	1	0	0	0	0	0	0	8	20	8	2	1	2	2	1	2	2	1	1	1	1	1	2	2	1	1	1	1	1	1	1	1	1
1	30	2022-07-20	2	1	2	1	1	0	1	2	2	1	2	1	2	2	1	0	0	0	0	0	0	8	20	8	2	1	2	2	1	2	2	1	1	1	1	1	1	2	1	1	1	1	1	1	1	1	1
1	29	2022-11-13	2	1	2	1	1	0	1	2	2	1	2	1	2	2	1	0	0	0	0	0	0	10	20	9.75	2	1	2	2	2	2	2	1	1	1	1	1	1	2	1	1	1	1	1	1	1	1	1
2	24	2022-11-23	2	1	2	1	1	0	2	2	2	1	2	1	2	2	1	0	0	0	0	0	0	8	20	8	2	2	2	2	2	2	2	2	2	5	1	1	1	2	1	1	1	2	1	1	1	1	1
2	32	2023-05-08	2	1	3	1	1	0	2	2	2	1	2	1	3	2	1	0	0	0	0	0	0	#NULL!	#NULL!	#NULL!	2	1	2	2	1	2	2	1	2	1	1	1	1	2	1	1	1	1	1	1	1	1	1
1	46	2022-03-14	2	1	1	2	1	0	1	2	2	1	2	1	1	2	1	0	0	0	0	0	0	10	20	9.75	2	2	2	2	2	2	2	2	2	2	1	1	1	2	1	2	1	1	1	1	1	1	1
2	30	2021-02-28	2	1	2	2	1	0	2	2	2	1	2	1	2	2	1	0	0	0	0	0	0	8	20	8	2	1	2	2	1	2	2	1	1	1	1	1	1	2	1	1	1	1	1	1	1	1	1
2	30	2021-07-18	2	1	2	2	1	0	2	2	2	1	2	1	2	2	1	0	0	0	0	0	0	10	20	9.75	2	1	2	2	2	2	2	2	2	2	1	2	2	2	1	1	1	1	1	1	1	1	1
1	39	2022-02-15	2	1	2	2	1	0	1	2	2	1	2	1	2	2	1	0	0	0	0	0	0	8	20	8	2	2	2	2	1	2	2	2	2	1	1	2	1	2	1	1	2	2	1	2	1	2	2
2	29	2022-02-16	2	1	2	2	1	0	2	2	2	1	2	1	2	2	1	0	0	0	0	0	0	8	20	8	2	1	2	2	1	2	2	2	1	1	1	1	1	2	1	1	1	1	1	1	1	1	1
2	34	2022-02-20	2	1	2	2	1	0	2	1	2	1	2	1	2	2	1	0	0	0	0	0	0	8	20	8	2	1	2	2	1	2	2	1	1	1	1	1	1	2	1	1	1	1	1	1	1	1	1
1	45	2022-02-21	2	1	2	2	1	0	1	2	2	1	2	1	2	2	1	0	0	0	0	0	0	8	20	8	2	1	2	2	1	2	2	1	1	2	1	1	1	2	1	1	1	1	1	2	1	1	2
1	53	2022-02-25	2	1	2	2	1	0	1	2	2	1	2	1	2	2	1	1	1	0	0	0	0	8	20	8	2	1	2	2	1	2	2	1	1	1	1	1	1	2	1	1	1	1	1	2	1	2	1
3	35	2022-02-27	2	1	2	2	1	0	3	2	2	1	2	1	2	2	1	0	0	0	0	0	0	10	20	9.75	2	1	2	2	2	2	2	2	2	2	1	2	1	2	1	1	1	2	1	2	1	1	1
1	45	2022-03-05	2	1	2	2	1	0	1	2	2	1	2	1	2	2	1	0	0	0	0	0	0	6.5	20	6.5	2	1	2	2	1	2	2	1	1	2	1	2	1	2	1	1	1	2	1	2	2	2	2
1	43	2022-03-08	2	1	2	2	1	0	1	2	2	1	2	1	2	2	1	0	1	0	0	0	0	#NULL!	#NULL!	#NULL!	2	1	2	2	1	2	1	1	1	1	1	1	1	2	1	1	1	1	1	1	1	1	1
1	33	2022-03-18	2	1	2	2	1	0	1	2	2	1	2	1	2	2	1	0	0	0	0	0	0	10	20	9.75	2	1	2	2	1	2	1	1	1	1	1	1	2	2	1	1	1	1	1	1	1	1	1
1	38	2022-03-18	2	1	2	2	1	0	1	2	2	1	2	1	2	2	1	0	1	0	0	0	0	8	20	8	2	2	2	2	1	2	2	2	2	3	3	2	2	2	1	1	1	1	1	1	1	2	1
1	42	2022-04-18	2	1	2	2	1	0	1	2	2	1	2	1	2	2	1	0	0	0	0	0	0	8	20	8	2	1	2	2	1	2	2	1	1	2	1	1	1	2	1	1	1	1	1	2	1	1	2
1	33	2022-05-06	2	1	2	2	1	0	1	2	2	1	2	1	2	2	1	0	0	0	0	0	0	10	20	9.75	2	1	2	2	1	2	2	2	1	2	1	2	2	2	1	1	1	1	1	2	1	2	1
1	28	2022-07-24	2	1	2	2	1	0	1	2	2	1	2	1	2	2	1	0	0	0	0	0	0	#NULL!	#NULL!	#NULL!	2	1	2	2	1	2	2	1	2	1	1	2	1	2	1	1	1	1	1	2	2	1	1
2	43	2022-08-16	2	1	2	2	1	0	2	2	2	1	2	1	2	2	1	1	1	0	0	0	0	8	20	8	2	2	2	2	1	2	2	1	1	2	1	1	2	2	1	1	1	1	2	2	2	1	1
1	24	2022-10-21	2	1	2	2	1	0	1	2	2	1	2	1	2	2	1	0	0	0	0	0	0	#NULL!	#NULL!	#NULL!	2	1	2	2	2	2	2	1	1	2	1	1	1	2	1	1	1	1	1	2	1	1	1
1	28	2022-10-24	2	1	2	2	1	0	1	2	2	1	2	1	2	2	1	0	0	0	0	0	0	8	20	8	2	1	2	2	1	2	1	1	1	1	1	2	1	2	1	1	1	1	1	1	1	1	1
3	31	2022-11-04	2	1	2	2	1	0	3	2	2	1	2	1	2	2	1	0	0	0	0	0	0	8	20	8	2	1	2	2	2	2	2	2	2	1	1	1	1	2	2	1	1	1	1	1	1	1	1
1	23	2022-11-26	2	1	2	2	1	0	1	2	2	1	2	1	2	2	1	0	0	0	0	0	0	#NULL!	#NULL!	#NULL!	2	1	2	2	1	2	1	1	1	1	1	1	2	2	1	1	1	1	1	2	1	2	2
1	36	2022-12-04	2	1	2	2	1	0	1	2	2	1	2	1	2	2	1	0	0	0	0	0	0	10	20	9.75	2	1	2	2	2	2	3	1	1	1	1	1	1	2	1	1	1	2	1	1	1	1	1
1	29	2022-12-08	2	1	2	2	1	0	1	2	2	1	2	1	2	2	1	0	0	0	0	0	0	8	20	8	2	2	2	2	1	2	2	2	2	1	1	2	1	2	2	1	1	1	1	2	2	2	2
1	29	2022-12-18	2	1	2	2	1	0	1	2	2	1	2	1	2	2	1	0	0	0	0	0	0	8	20	8	2	1	2	2	1	2	2	1	1	1	1	1	1	2	1	1	1	1	1	1	1	1	1
4	38	2023-01-17	2	1	2	2	1	0	4	2	2	1	2	1	2	2	1	0	0	0	0	0	0	#NULL!	160	#NULL!	2	2	2	2	2	2	1	1	1	1	1	1	1	2	1	1	1	1	1	2	2	3	1
2	39	2023-03-29	2	1	2	2	1	0	2	2	2	1	2	1	2	2	1	0	1	0	0	0	0	#NULL!	#NULL!	#NULL!	2	2	2	2	1	2	2	1	1	2	1	1	1	2	1	1	1	1	1	1	1	1	1
1	29	2023-04-04	2	1	2	2	1	0	1	2	2	1	2	1	2	2	1	0	0	0	0	0	0	8	20	8	2	1	2	2	1	2	1	1	1	2	2	3	1	2	1	1	2	1	5	2	2	2	1
2	24	2023-04-06	2	1	2	2	1	0	2	2	2	1	2	1	2	2	1	0	0	0	0	0	0	8	20	8	2	1	2	2	2	2	2	1	1	1	1	1	2	2	1	1	1	1	1	1	1	1	1
2	37	2023-04-27	2	1	2	2	1	0	2	2	2	1	2	1	2	2	1	0	0	0	0	0	0	#NULL!	#NULL!	#NULL!	2	1	2	2	1	2	2	1	1	1	1	1	1	2	1	1	1	1	1	1	1	1	1
1	42	2022-03-13	2	1	3	2	1	0	1	2	2	1	2	1	3	2	1	0	1	0	0	0	0	#NULL!	#NULL!	#NULL!	2	1	2	2	1	2	1	1	1	1	1	1	1	2	1	1	1	2	2	1	1	1	1
2	35	2022-11-02	2	1	3	2	1	0	2	2	2	1	2	1	3	2	1	0	0	0	0	0	0	#NULL!	160	#NULL!	2	2	2	2	1	2	2	1	1	2	1	2	1	2	2	1	1	1	1	2	1	1	1
1	38	2022-12-07	2	1	3	2	1	0	1	2	2	1	2	1	3	2	1	0	0	0	0	0	0	#NULL!	#NULL!	#NULL!	2	2	2	2	1	2	2	2	2	1	1	1	2	2	1	1	1	1	1	1	1	1	1
1	32	2022-11-14	2	1	2	1	2	0	1	2	2	1	2	1	2	2	2	0	0	0	0	0	0	8	20	8	2	1	2	2	1	2	2	2	2	1	1	3	1	2	1	1	1	1	1	1	1	1	1
1	32	2022-10-28	2	1	2	2	2	0	1	2	2	1	2	1	2	2	2	0	0	0	0	0	0	8	20	8	2	1	2	2	2	2	2	2	2	2	1	1	1	2	1	1	1	1	1	1	1	1	1
1	33	2022-11-16	2	1	3	2	2	0	1	2	2	1	2	1	3	2	2	0	0	0	0	0	0	10	20	9.75	2	1	2	2	2	2	1	2	2	2	1	1	1	2	1	2	1	1	1	2	1	2	1
1	35	2021-01-25	2	1	2	1	3	0	1	#NULL!	2	1	2	1	2	2	3	0	0	0	0	0	0	#NULL!	#NULL!	#NULL!	2	1	2	2	1	2	2	1	2	2	1	1	1	2	1	1	1	1	1	1	1	1	1
1	32	2022-06-01	2	1	2	2	3	0	1	2	2	1	2	1	2	2	3	0	0	0	0	0	0	#NULL!	160	#NULL!	2	2	2	2	2	2	3	2	2	2	1	1	1	2	1	1	1	1	1	1	1	1	1
1	32	2022-09-25	2	1	2	2	2	0	1	2	2	1	2	1	2	2	2	0	0	0	0	0	0	10	20	9.75	2	1	2	2	2	2	2	2	2	1	1	2	2	2	1	1	1	2	1	2	2	2	2
2	36	2022-11-22	2	1	1	1	1	0	2	2	2	1	2	1	1	2	1	0	0	0	0	0	0	#NULL!	#NULL!	#NULL!	2	1	2	3	1	2	2	1	1	1	1	2	1	2	1	1	1	1	1	3	1	4	1
1	24	2022-09-05	2	1	2	1	1	0	1	2	2	1	2	1	2	2	1	0	0	0	0	0	0	#NULL!	#NULL!	#NULL!	2	2	2	3	2	2	3	2	2	1	1	1	2	2	1	1	1	1	1	1	1	1	1
1	54	2022-02-23	2	1	2	2	1	0	1	2	2	1	2	1	2	2	1	0	0	0	0	0	0	8	20	8	2	1	2	3	1	2	2	1	1	3	1	1	1	2	1	1	1	1	1	2	1	2	1
1	44	2022-03-13	2	1	2	2	1	0	1	2	2	1	2	1	2	2	1	0	1	0	0	0	0	8	20	8	2	1	2	3	2	2	2	1	1	2	1	2	2	2	2	1	2	2	2	1	1	1	1
1	35	2022-06-20	2	1	2	2	1	0	1	2	2	1	2	1	2	2	1	0	0	0	0	0	0	10	20	9.75	2	1	2	3	1	2	2	1	1	1	1	1	1	2	1	1	1	1	1	1	1	1	1
1	49	2022-07-30	2	1	2	2	1	0	1	2	2	1	2	1	2	2	1	0	0	0	0	0	0	#NULL!	#NULL!	#NULL!	2	2	2	3	2	2	2	1	1	1	1	1	1	2	1	1	1	2	1	1	1	1	1
1	52	2022-12-01	2	1	2	2	1	0	1	2	2	1	2	1	2	2	1	0	1	0	0	0	0	8	20	8	2	1	2	3	1	2	2	2	2	2	1	1	1	2	1	1	2	2	1	1	1	1	1
2	29	2023-04-04	2	1	2	2	1	0	2	2	2	1	2	1	2	2	1	0	0	0	0	0	0	8	20	8	2	1	2	3	1	2	2	1	1	2	1	1	1	2	2	1	1	1	1	2	1	1	1
1	41	2021-08-09	2	1	3	2	1	0	1	2	2	1	2	1	3	2	1	0	0	0	0	0	0	8	20	8	2	1	2	3	1	2	1	2	2	2	1	2	1	2	1	1	1	1	1	1	1	1	1
1	39	2022-03-01	2	1	3	2	1	0	1	2	2	1	2	1	3	2	1	0	0	0	0	0	0	#NULL!	#NULL!	#NULL!	2	2	2	3	1	2	2	1	1	2	2	3	4	2	2	1	1	1	1	2	1	3	3
1	33	2022-08-15	2	1	3	2	1	0	1	2	2	1	2	1	3	2	1	0	0	0	0	0	0	8	20	8	2	2	2	3	2	2	2	1	1	1	1	1	1	2	2	1	1	1	1	2	2	2	1
1	41	2022-07-14	2	1	2	2	2	0	1	2	2	1	2	1	2	2	2	0	0	0	0	0	0	10	20	9.75	2	2	2	3	1	2	2	1	2	2	2	4	1	2	1	1	1	2	2	2	2	5	5
1	48	2022-03-07	2	1	2	2	1	0	1	2	2	1	2	1	2	2	1	0	1	0	0	0	0	8	20	8	2	1	2	4	2	2	2	1	1	2	1	2	2	2	1	1	1	1	3	2	1	2	2
3	44	2023-05-23	2	1	2	2	1	0	3	2	2	1	2	1	2	2	1	0	0	0	0	0	0	#NULL!	#NULL!	#NULL!	2	1	3	1	2	2	2	2	1	1	1	3	2	2	1	1	1	1	1	1	1	1	1
1	34	2022-02-17	2	1	2	2	1	0	1	2	2	1	2	1	2	2	1	0	0	0	0	0	0	8	20	8	2	1	3	2	2	2	2	1	1	1	1	1	1	2	2	1	1	1	1	1	1	1	1
2	34	2023-04-10	2	1	3	2	1	0	2	2	2	1	2	1	3	2	1	0	0	0	0	0	0	8	20	8	2	1	3	2	1	2	2	1	1	1	1	2	1	2	1	1	2	1	1	1	1	1	1
1	46	2022-03-26	2	1	1	1	2	0	1	2	2	1	2	1	1	2	2	0	0	0	0	0	0	8	20	8	2	1	3	2	1	2	2	1	1	1	1	3	1	2	2	1	1	1	1	1	1	2	2
1	30	2022-12-20	2	1	3	2	2	0	1	2	2	1	2	1	3	2	2	0	0	0	0	0	0	10	20	9.75	2	2	3	2	1	2	1	1	1	1	1	1	1	2	1	1	1	1	1	2	1	1	1
1	38	2022-02-28	2	1	2	1	1	0	1	2	2	1	2	1	2	2	1	0	0	0	0	0	0	10	20	9.75	2	1	3	3	1	2	3	1	1	1	1	1	1	2	1	1	1	1	1	1	1	1	1
2	41	2022-06-12	2	1	2	2	1	0	2	2	2	1	2	1	2	2	1	0	0	0	0	0	0	10	20	9.75	2	1	3	3	1	2	2	2	1	1	1	1	1	2	1	1	1	2	1	1	1	1	1
1	25	2022-08-07	2	1	3	2	1	0	1	2	2	1	2	1	3	2	1	0	0	0	0	0	0	#NULL!	#NULL!	#NULL!	2	1	3	4	1	2	2	1	1	2	1	2	1	2	1	1	1	1	1	2	2	2	2
1	23	2023-02-15	2	1	2	1	1	0	1	2	2	1	2	1	2	2	1	0	0	0	0	0	0	10	20	9.75	2	2	4	3	1	2	2	2	2	1	1	1	2	2	1	1	2	2	1	1	1	1	1
2	33	2023-05-05	2	1	2	2	1	0	2	2	2	1	2	1	2	2	1	0	0	0	0	0	0	#NULL!	#NULL!	#NULL!	2	1	5	5	1	2	2	2	2	1	1	2	2	2	1	1	1	1	1	2	1	1	1
1	54	2022-03-05	2	1	3	2	1	0	1	2	2	2	2	1	3	2	1	1	1	0	0	0	0	6.5	20	6.5	2	1	1	2	1	2	2	1	1	2	1	2	1	2	1	1	1	1	1	2	1	1	1
1	39	2022-07-18	2	1	2	2	3	0	1	2	2	1	2	1	2	2	3	0	0	0	1	0	0	8	20	8	2	2	3	1	1	2	4	1	1	2	2	3	2	2	2	2	2	2	1	2	2	2	2
3	28	2022-03-09	2	1	2	1	1	0	3	2	2	1	2	1	2	2	1	0	0	0	0	0	0	#NULL!	#NULL!	#NULL!	2	1	2	2	2	2	2	1	1	1	1	1	1	2	1	1	1	1	1	1	1	1	1
1	39	2021-07-04	2	1	3	1	1	0	1	2	2	1	2	1	3	2	1	0	0	0	0	0	0	#NULL!	#NULL!	#NULL!	2	2	2	2	2	2	2	2	2	2	2	2	2	2	2	2	2	2	2	2	2	2	2
1	41	2022-04-12	2	1	2	2	1	0	1	2	2	1	2	1	2	2	1	0	0	0	0	0	0	8	20	8	2	1	2	2	1	2	3	2	2	2	1	2	2	2	2	2	2	2	2	2	2	2	2
1	41	2022-10-05	2	1	2	2	1	0	1	2	2	1	2	1	2	2	1	0	0	0	0	0	0	8	20	8	2	2	2	2	2	2	2	2	2	2	2	2	2	2	2	1	1	1	1	2	2	1	1
2	29	2023-05-13	2	1	2	2	1	0	2	2	2	1	2	1	2	2	1	0	0	0	0	0	0	8	20	8	2	1	2	2	2	2	2	2	1	2	1	1	2	2	2	1	2	1	1	2	2	2	2
1	31	2022-03-22	2	1	3	2	1	0	1	2	2	1	2	1	3	2	1	0	1	0	0	0	0	8	20	8	2	2	2	2	2	2	3	1	1	2	1	1	2	2	2	1	1	1	1	2	1	2	2
1	31	2022-09-05	2	1	3	2	1	0	1	2	2	1	2	1	3	2	1	0	0	0	0	0	0	10	20	9.75	2	2	2	2	1	2	2	1	1	1	1	2	2	2	1	1	1	1	1	2	1	1	1
1	37	2022-11-07	2	1	2	1	3	0	1	2	2	1	2	1	2	2	3	0	0	0	0	0	0	#NULL!	160	#NULL!	2	1	2	2	1	2	2	1	1	2	1	1	2	2	1	1	1	1	1	1	1	1	1
1	39	2022-06-14	2	1	2	1	1	0	1	2	2	1	2	1	2	2	1	0	0	0	0	0	0	8	20	8	2	1	3	1	1	2	1	1	1	2	1	1	2	2	1	1	1	1	1	2	1	1	2
1	34	2022-07-08	2	1	1	2	1	0	1	2	2	1	2	1	1	2	1	0	0	0	0	0	0	8	20	8	2	2	3	2	2	2	2	1	1	2	1	2	2	2	2	1	1	2	1	2	1	1	2
2	29	2023-02-18	2	1	2	2	1	0	2	2	2	1	2	1	2	2	1	0	0	0	0	0	0	#NULL!	#NULL!	#NULL!	2	2	3	2	2	2	3	2	2	2	2	2	2	2	2	2	2	2	1	2	2	2	1
2	31	2022-08-20	2	1	3	2	1	0	2	2	2	1	2	1	3	2	1	0	0	0	0	0	0	10	20	9.75	2	1	2	2	1	2	2	2	2	1	1	1	1	2	1	1	1	1	1	1	1	1	1
1	34	2022-03-26	2	1	1	2	1	0	1	2	2	1	2	1	1	2	1	0	0	0	0	0	0	8	20	8	2	1	1	4	3	3	4	1	1	2	1	2	1	2	3	1	1	1	1	1	1	1	1
2	35	2022-11-01	2	1	2	2	1	0	2	2	2	1	2	1	2	2	1	0	0	0	0	0	0	10	20	9.75	2	1	2	2	1	3	2	1	1	1	1	2	1	2	1	1	1	1	1	1	1	1	1
2	25	2023-05-06	2	1	2	2	1	0	2	2	2	1	2	1	2	2	1	0	0	0	0	0	0	8	20	8	2	1	2	2	1	3	1	1	1	3	1	2	1	2	1	1	1	1	1	2	1	1	1
1	47	2022-02-23	2	1	2	2	1	0	1	2	2	1	2	1	2	2	1	0	0	0	0	0	0	8	20	8	2	1	2	3	1	3	3	2	2	1	1	2	2	2	1	1	1	1	1	1	2	1	2
2	37	2023-05-12	2	1	2	2	1	0	2	2	2	1	2	1	2	2	1	0	0	0	0	0	0	8	20	8	2	1	2	3	1	3	2	1	1	2	1	2	1	2	1	1	2	1	1	2	2	2	2
1	30	2022-03-21	2	1	3	2	2	0	1	2	2	1	2	1	3	2	2	0	0	0	0	0	0	8	20	8	2	1	2	3	1	3	2	1	1	1	1	2	1	2	1	1	1	1	1	1	1	1	1
1	42	2021-08-17	2	1	2	1	1	0	1	2	2	1	2	1	2	2	1	0	0	0	0	0	0	8	20	8	2	1	3	2	1	3	2	2	2	2	1	2	1	2	2	1	2	2	1	2	1	1	1
1	35	2022-03-14	2	1	2	2	1	0	1	1.5	2	1	2	1	2	2	1	0	0	0	0	0	0	10	20	9.75	2	1	3	3	1	3	2	1	1	2	1	1	1	2	1	1	1	1	1	1	1	1	1
1	28	2022-03-15	2	1	2	2	1	0	1	2	2	1	2	1	2	2	1	0	0	0	0	0	0	8	20	8	2	1	3	3	1	3	2	2	2	2	2	3	4	2	1	3	1	1	1	2	2	2	3
2	32	2022-03-07	2	1	2	2	1	0	2	2	2	1	2	1	2	2	1	0	0	0	0	0	0	8	20	8	2	2	4	2	2	3	3	2	2	1	1	1	2	2	1	1	2	2	1	2	1	1	1
1	39	2022-03-02	2	1	2	2	1	0	1	2	2	1	2	1	2	2	1	0	1	0	0	0	0	8	20	8	2	1	4	3	2	3	3	1	1	3	1	4	1	2	2	3	1	1	1	2	2	2	1
3	24	2023-03-25	2	1	3	2	1	0	3	2	2	1	2	1	3	2	1	0	0	0	1	0	0	8	20	8	2	2	3	3	2	3	3	1	1	3	1	1	2	2	3	1	3	2	2	2	2	1	1
2	51	2023-04-26	2	1	3	2	1	0	2	2	2	1	2	1	3	2	1	0	0	0	0	0	0	8	20	8	2	1	2	2	1	3	1	1	1	2	2	4	2	2	1	1	5	1	2	1	1	1	1
2	38	2022-11-08	2	1	2	2	1	0	2	2	2	1	2	1	2	2	1	0	0	0	0	0	0	8	20	8	2	1	5	3	2	3	3	3	2	2	1	1	2	2	2	2	2	1	2	3	3	2	2
1	28	2022-03-01	2	1	2	2	1	0	1	#NULL!	2	#NULL!	2	1	2	2	1	0	0	0	0	0	0	#NULL!	#NULL!	#NULL!	2	2	4	2	2	4	3	1	1	2	1	1	1	2	1	1	1	1	1	1	1	1	1
1	40	2022-03-20	2	1	2	2	1	0	1	2	2	1	2	1	2	2	1	0	0	0	0	0	0	#NULL!	160	#NULL!	2	1	2	2	2	4	2	2	2	1	1	2	1	2	1	1	1	1	1	1	1	1	1
1	36	2022-03-09	2	1	2	2	1	0	1	2	2	1	2	1	2	2	1	0	0	0	0	0	0	8	20	8	2	2	4	4	3	4	4	2	2	3	1	1	1	2	2	1	1	2	2	2	1	1	1
1	39	2022-04-06	2	1	2	2	1	0	1	2	2	1	2	1	2	2	1	0	1	0	0	0	0	#NULL!	160	#NULL!	2	2	4	4	2	4	4	1	1	2	1	1	1	2	1	1	1	2	1	2	2	3	2
1	30	2023-06-02	2	1	2	1	1	0	1	1.5	2	1	2	1	2	2	1	0	0	0	0	0	0	10	20	9.75	2	1	2	2	1	5	2	2	2	1	1	1	2	2	1	1	1	1	1	1	1	1	1
1	36	2022-03-07	2	1	3	1	1	0	1	2	2	1	2	1	3	2	1	0	0	0	0	0	0	8	20	8	2	2	5	3	1	5	1	1	1	2	1	5	1	2	1	1	1	1	1	4	1	4	5
2	32	2022-11-14	2	1	1	2	1	0	2	2	2	1	2	1	1	2	1	0	0	0	0	0	0	#NULL!	#NULL!	#NULL!	2	2	5	3	1	5	1	2	1	1	1	2	1	2	2	1	1	1	1	3	4	3	1
3	36	2022-12-19	2	1	1	2	1	0	3	2	2	1	2	1	1	2	1	0	0	0	0	0	0	8	20	8	2	1	5	4	1	5	2	2	2	1	1	3	1	2	1	1	1	2	1	2	2	2	1
1	41	2021-12-10	2	1	2	1	1	0	1	2	2	1	2	1	2	2	1	0	0	0	0	0	0	8	20	8	2	1	5	2	5	5	2	2	2	2	1	2	2	2	2	1	1	1	1	2	2	2	2
1	28	2022-03-08	2	1	1	2	1	0	1	2	2	1	2	1	1	2	1	0	0	0	0	0	0	#NULL!	#NULL!	#NULL!	2	3	3	2	1	1	2	1	1	1	1	2	1	2	1	1	2	1	1	1	1	2	2
1	37	2022-05-05	2	1	1	2	1	0	1	2	2	1	2	1	1	2	1	0	0	0	0	0	0	#NULL!	#NULL!	#NULL!	2	3	3	3	1	1	1	1	1	2	1	5	1	2	1	1	1	1	1	2	2	2	1
1	37	2022-04-15	2	1	2	2	1	0	1	2	2	1	2	1	2	2	1	1	1	0	0	0	0	#NULL!	160	#NULL!	2	4	4	4	3	1	2	1	1	2	1	2	5	2	2	1	5	1	1	1	1	1	1
3	52	2022-11-02	2	1	2	2	1	0	3	2	2	1	2	1	2	2	1	0	0	0	1	0	0	#NULL!	160	#NULL!	2	3	2	2	1	1	5	1	1	1	1	1	1	2	1	1	1	1	1	1	1	1	1
1	37	2022-08-20	2	1	2	1	1	0	1	2	2	1	2	1	2	2	1	0	0	0	0	0	0	8	20	8	2	5	1	2	1	2	2	1	1	1	1	1	2	2	1	1	1	1	2	2	1	1	1
1	38	2022-03-05	2	1	2	2	1	0	1	2	2	1	2	1	2	2	1	0	0	0	0	0	0	8	20	8	2	3	2	2	3	2	2	2	2	2	1	2	1	2	2	2	2	1	1	2	1	2	1
1	29	2022-06-09	2	1	3	1	1	0	1	2	2	1	2	1	3	2	1	0	0	0	0	0	0	8	20	8	2	5	2	4	1	2	2	1	1	1	1	3	1	2	1	1	1	1	1	1	1	1	1
2	41	2023-03-20	2	1	2	2	1	0	2	2	2	1	2	1	2	2	1	0	0	0	0	0	0	10	20	9.75	2	3	3	3	2	2	2	2	2	2	1	1	2	2	1	1	1	2	1	1	1	1	1
1	39	2022-07-17	2	1	2	2	2	0	1	2	2	1	2	1	2	2	2	0	0	0	0	0	0	8	20	8	2	3	3	3	2	2	2	1	1	2	1	2	1	2	1	1	1	1	2	2	1	3	2
1	36	2021-10-05	2	1	2	2	1	0	1	2	2	1	2	1	2	2	1	0	0	0	0	0	0	8	20	8	2	5	5	1	1	2	2	3	3	1	1	1	1	2	1	1	1	1	1	1	1	1	1
1	36	2022-01-28	2	1	2	2	1	0	1	2	2	1	2	1	2	2	1	0	0	0	1	0	0	8	20	8	2	3	3	3	1	2	2	2	2	2	1	2	1	2	1	1	1	1	1	1	1	1	1
1	32	2021-01-09	2	1	2	2	1	0	1	2	2	1	2	1	2	2	1	0	0	0	0	0	0	8	20	8	2	3	2	1	2	3	3	2	1	1	1	5	1	2	2	1	2	1	2	2	2	2	2
1	42	2022-02-24	2	1	2	2	1	0	1	2	2	1	2	1	2	2	1	0	0	0	0	0	0	6.5	20	6.5	2	4	4	3	2	3	5	2	2	1	1	2	2	2	3	1	1	2	1	1	1	1	1
1	40	2022-02-09	2	1	2	2	2	0	1	2	2	1	2	1	2	2	2	0	0	0	0	0	0	8	20	8	2	3	3	2	1	3	2	1	1	2	2	3	2	2	1	1	1	1	1	2	2	2	2
1	34	2022-03-07	2	1	2	1	1	0	1	2	2	1	2	1	2	2	1	0	0	0	0	0	0	8	20	8	2	3	3	3	1	3	2	2	2	3	1	2	3	2	1	1	1	2	1	2	1	2	2
1	39	2022-07-20	2	1	2	2	2	0	1	2	2	1	2	1	2	2	2	0	0	0	0	0	0	#NULL!	160	#NULL!	2	3	3	3	3	3	2	1	1	3	2	4	2	2	2	1	1	2	1	3	3	3	2
2	32	2023-02-14	2	1	2	2	1	0	2	2	2	1	2	1	2	2	1	0	0	0	0	0	0	8	20	8	2	3	3	3	2	4	2	1	2	4	1	3	4	2	1	1	1	2	1	3	2	2	1
2	43	2023-02-22	2	1	2	2	2	0	2	2	2	1	2	1	2	2	2	1	1	0	0	0	0	8	20	8	2	4	3	4	3	4	4	3	4	3	2	1	1	2	2	1	1	1	1	2	3	2	1
1	37	2022-03-02	2	1	2	2	1	0	1	2	2	1	2	1	2	2	1	0	0	0	0	0	0	8	20	8	2	5	5	2	1	4	2	1	1	2	2	3	1	2	2	1	1	2	1	3	3	3	3
1	46	2022-03-28	2	1	1	2	3	0	1	2	2	1	2	1	1	2	3	1	1	0	1	0	0	#NULL!	160	#NULL!	2	5	5	1	1	4	5	2	2	2	2	3	2	2	1	1	3	5	1	5	3	5	5
1	34	2022-03-02	2	1	1	2	1	0	1	#NULL!	2	1	2	1	1	2	1	0	0	0	0	0	0	#NULL!	#NULL!	#NULL!	2	5	2	1	5	5	5	1	1	1	1	2	2	2	5	1	1	5	5	2	2	2	2
2	45	2022-03-07	2	1	2	2	1	0	2	3	2	1	2	1	2	2	1	0	0	0	0	0	0	#NULL!	#NULL!	#NULL!	2	5	5	2	1	5	5	1	1	2	1	5	1	2	4	5	5	1	1	4	1	4	1
1	24	2022-03-27	2	1	2	2	1	0	1	2	2	1	2	1	2	2	1	0	0	0	0	0	0	#NULL!	#NULL!	#NULL!	2	5	5	4	5	5	5	1	1	1	2	5	5	2	1	1	1	1	1	5	1	2	2
4	24	2022-11-07	2	1	2	1	1	0	4	2	2	1	2	1	2	2	1	0	0	0	0	0	0	10.5	20	87.5	2	3	5	2	4	5	4	1	2	4	4	5	1	2	2	1	1	2	1	4	5	4	1
1	45	2021-05-12	2	1	1	1	2	0	1	2	2	1	2	1	1	2	2	0	0	0	0	0	0	8	20	8	2	5	5	5	5	5	5	5	5	5	4	4	3	2	3	4	3	4	3	2	3	4	4
2	36	2022-03-10	2	1	1	2	1	0	2	2	2	1	2	1	1	2	1	0	0	0	0	0	0	#NULL!	#NULL!	#NULL!	2	2	2	2	2	1	4	1	1	1	1	2	1	3	2	1	1	2	1	1	1	1	1
3	37	2022-11-13	2	1	2	2	1	0	3	2	2	1	2	1	2	2	1	0	0	0	0	0	0	#NULL!	160	#NULL!	2	1	2	2	1	1	2	2	2	2	1	2	3	3	1	1	2	1	1	2	1	1	1
2	31	2022-11-05	2	1	3	2	1	0	2	2	2	1	2	1	3	2	1	0	0	0	0	0	0	8	20	8	2	2	2	2	1	1	3	1	1	1	1	1	1	3	1	1	1	1	1	1	1	1	1
1	339	2022-08-30	2	1	2	2	1	0	1	2	2	1	2	1	2	2	1	1	0	0	0	0	0	10	20	9.75	2	2	4	5	1	1	2	2	2	2	1	1	3	3	1	1	1	2	1	1	1	1	1
1	23	2022-07-22	2	1	2	2	1	0	1	2	2	1	2	1	2	2	1	0	0	0	0	0	0	8	20	8	2	2	5	2	1	1	2	2	2	3	1	1	1	3	1	1	2	1	1	1	1	1	1
2	54	2023-04-24	2	1	3	2	1	0	2	2	2	1	2	1	3	2	1	0	1	0	0	0	0	8	20	8	2	1	1	3	1	2	1	2	1	1	1	1	1	3	1	1	1	1	1	1	1	1	1
1	22	2022-04-21	2	1	2	1	1	0	1	2	2	1	2	1	2	2	1	0	0	0	0	0	0	#NULL!	#NULL!	#NULL!	2	1	2	2	1	2	2	2	1	2	1	1	2	3	1	2	1	1	1	2	1	1	1
2	41	2022-06-19	2	1	2	2	3	0	2	2	2	1	2	1	2	2	3	0	0	0	0	0	0	#NULL!	#NULL!	#NULL!	2	2	2	2	2	2	2	1	4	2	5	4	4	3	2	2	2	1	1	5	4	5	5
2	32	2022-11-24	2	1	2	2	1	0	2	2	2	1	2	1	2	2	1	0	0	0	0	0	0	10	20	9.75	2	1	2	3	2	2	3	1	1	2	1	2	2	3	1	1	1	1	1	2	1	1	1
2	37	2022-03-18	2	1	3	2	1	0	2	2	2	1	2	1	3	2	1	0	0	0	0	0	0	10	20	9.75	2	1	2	3	1	2	2	2	1	2	1	2	1	3	1	1	1	1	2	1	1	1	1
2	47	2022-11-16	2	1	2	2	1	0	2	2	2	1	2	1	2	2	1	0	0	0	0	0	0	#NULL!	#NULL!	#NULL!	2	2	3	2	1	2	3	1	1	1	1	2	2	3	2	4	2	1	1	2	2	1	1
1	32	2022-03-07	2	1	1	2	1	0	1	2	2	1	2	1	1	2	1	0	0	0	1	0	0	8	20	8	2	2	3	5	2	2	2	1	1	1	1	1	2	3	2	1	2	2	1	1	1	1	1
1	32	2022-03-21	2	1	2	2	1	0	1	2	2	1	2	1	2	2	1	0	0	0	0	0	0	8	20	8	2	2	3	3	1	2	3	2	2	2	1	1	1	3	2	1	1	1	1	2	1	1	2
2	34	2023-05-13	2	1	3	2	1	0	2	2	2	1	2	1	3	2	1	0	0	0	0	0	0	8	20	8	2	1	2	3	1	3	2	1	1	2	1	3	1	3	2	1	1	1	1	3	3	3	2
1	39	2022-02-21	2	1	3	2	2	0	1	2	2	1	2	1	3	2	2	0	0	0	0	0	0	#NULL!	#NULL!	#NULL!	2	1	2	3	2	3	2	1	1	2	1	5	1	3	2	1	1	1	1	3	3	3	2
1	33	2022-07-22	2	1	2	2	1	0	1	2	2	1	2	1	2	2	1	0	0	0	0	0	0	8	20	8	2	2	3	2	2	3	2	2	2	2	2	2	2	3	2	1	3	1	1	2	1	3	2
1	30	2022-03-15	2	1	3	2	1	0	1	2	2	1	2	1	3	2	1	0	0	0	0	0	0	8	20	8	2	2	3	2	1	3	3	1	1	1	1	1	3	3	2	1	2	1	2	1	1	1	1
2	35	2022-12-20	2	1	3	1	1	0	2	2	2	1	2	1	3	2	1	0	0	0	0	0	0	#NULL!	160	#NULL!	2	2	3	3	4	3	2	1	1	2	1	2	2	3	2	1	2	2	2	2	1	2	2
1	26	2022-03-08	2	1	3	2	1	0	1	2	2	1	2	1	3	2	1	0	0	0	1	0	0	#NULL!	#NULL!	#NULL!	2	1	3	1	1	3	3	1	1	2	1	1	1	3	1	1	1	2	1	2	2	2	2
1	38	2022-04-20	2	1	2	2	1	0	1	2	2	1	2	1	2	2	1	0	0	0	1	0	0	8	20	8	2	2	2	2	2	3	3	2	2	2	1	2	1	3	1	2	3	2	1	2	2	2	2
1	32	2022-10-26	2	1	2	2	1	0	1	1.5	2	1	2	1	2	2	1	0	0	0	0	0	0	10	20	9.75	2	2	2	2	2	3	2	1	1	1	1	2	1	3	2	1	1	1	1	2	2	2	2
1	39	2022-03-27	2	1	2	2	1	0	1	2	2	1	2	1	2	2	1	0	0	0	0	0	0	8	20	8	2	2	3	3	3	3	4	2	2	4	1	4	3	3	2	2	2	2	1	3	2	2	2
1	40	2022-04-06	2	1	2	2	1	0	1	2	2	1	2	1	2	2	1	0	0	1	1	0	0	8	20	8	2	2	4	4	2	3	2	1	1	2	1	1	4	3	2	1	1	1	1	2	2	2	1
1	45	2022-08-08	2	1	2	2	1	0	1	2	2	1	2	1	2	2	1	0	0	0	0	0	0	8	20	8	2	1	3	3	1	4	2	2	2	4	1	1	1	3	1	1	2	2	1	2	2	2	2
1	22	2022-04-15	2	1	2	1	1	0	1	2	2	1	2	1	2	2	1	0	1	0	0	0	0	#NULL!	#NULL!	#NULL!	2	2	4	2	3	5	3	1	1	4	3	5	1	3	3	4	2	1	3	5	5	5	5
1	32	2021-10-04	2	1	2	2	1	0	1	2	2	1	2	1	2	2	1	0	0	0	0	0	0	8	20	8	2	3	3	2	1	1	1	3	3	1	1	1	1	3	1	1	1	1	1	1	1	1	1
1	27	2022-09-13	2	1	2	2	1	0	1	2	2	1	2	1	2	2	1	0	0	0	1	0	0	8	20	8	2	5	5	5	1	2	3	2	1	1	1	2	1	3	1	1	1	1	1	1	1	1	1
2	38	2022-12-06	2	1	2	1	1	0	2	2	2	1	2	1	2	2	1	0	0	0	0	0	0	8	20	8	2	3	3	3	3	3	3	1	1	3	1	1	1	3	3	1	1	1	1	1	1	1	1
1	24	2022-03-09	2	1	3	1	1	0	1	2	2	1	2	1	3	2	1	0	0	0	0	0	0	8	20	8	2	3	4	3	3	3	3	3	3	2	1	3	3	3	3	1	1	3	1	3	3	3	3
1	31	2022-03-07	2	1	2	2	1	0	1	2	2	1	2	1	2	2	1	0	0	0	0	0	0	8	20	8	2	3	3	4	3	3	2	2	2	3	1	3	3	3	1	1	2	1	2	2	2	2	2
1	36	2021-01-13	2	1	1	1	1	0	1	2	2	1	2	1	1	2	1	0	0	0	0	0	0	6.5	20	6.5	2	3	5	4	4	3	4	5	5	3	3	4	5	3	5	4	5	3	1	1	3	1	1
1	33	2022-03-21	2	1	2	2	1	0	1	2	2	1	2	1	2	2	1	0	0	0	0	0	0	8	20	8	2	4	4	2	3	4	5	2	1	2	1	2	1	3	3	1	5	3	1	3	2	2	2
1	37	2022-03-18	2	1	2	2	1	0	1	2	2	1	2	1	2	2	1	0	0	0	0	0	0	6.5	20	6.5	2	4	4	4	3	4	4	3	2	2	1	1	1	3	3	1	1	1	1	1	1	1	1
1	33	2022-03-12	2	1	2	2	2	0	1	2	2	1	2	1	2	2	2	0	0	0	0	0	0	8	20	8	2	4	5	4	2	4	3	2	2	2	1	1	1	3	1	1	1	1	1	1	1	1	1
1	41	2021-03-01	2	1	1	1	3	0	1	2	2	1	2	1	1	2	3	0	0	0	0	0	0	#NULL!	#NULL!	#NULL!	2	4	5	5	3	4	5	5	5	4	3	5	2	3	2	1	1	3	3	2	3	3	3
1	41	2022-07-14	2	1	2	2	1	0	1	2	2	1	2	1	2	2	1	0	0	0	1	0	0	6.5	20	6.5	2	3	3	4	4	4	4	1	1	1	1	1	1	3	4	4	1	1	1	1	1	1	1
2	39	2022-10-29	2	1	2	2	3	0	2	2	2	1	2	1	2	2	3	0	0	0	1	0	0	8	20	8	2	5	4	4	4	4	5	1	1	3	1	1	3	3	2	1	1	1	1	1	2	2	1
1	31	2022-07-17	2	1	2	2	1	0	1	2	2	1	2	1	2	2	1	0	0	0	1	0	0	8	20	8	2	3	4	3	4	4	2	1	1	1	1	1	1	3	3	2	1	1	1	1	1	1	1
2	42	2022-11-04	2	1	3	2	2	0	2	2	2	1	2	1	3	2	2	0	1	0	1	0	0	8	20	8	2	4	4	5	1	4	3	4	4	1	1	1	3	3	1	1	1	3	4	1	1	1	1
1	32	2021-03-16	2	1	1	2	1	0	1	2	2	1	2	1	1	2	1	0	0	0	0	0	0	#NULL!	#NULL!	#NULL!	2	5	5	5	3	5	5	4	2	4	2	2	3	3	3	3	2	3	3	3	3	3	3
1	31	2021-07-25	2	1	2	2	1	0	1	2	2	1	2	1	2	2	1	0	0	0	0	0	0	8	20	8	2	1	2	1	1	2	2	2	2	2	1	1	5	4	1	1	5	2	5	1	1	1	1
1	37	2022-03-26	2	1	2	2	1	0	1	2	2	1	2	1	2	2	1	0	0	0	0	0	0	#NULL!	#NULL!	#NULL!	2	1	5	4	4	4	4	4	4	5	1	1	1	4	1	1	3	5	1	4	1	1	1
1	35	2023-06-07	2	1	2	2	1	0	1	2	2	1	2	1	2	2	1	0	0	0	0	0	0	8	20	8	2	2	3	5	1	5	5	2	2	2	1	2	2	4	1	1	2	2	2	2	5	5	5
2	32	2022-10-21	2	1	3	2	2	0	2	2	2	1	2	1	3	2	2	0	0	0	0	0	0	#NULL!	#NULL!	#NULL!	2	3	4	2	1	1	1	1	1	4	4	4	1	4	1	1	1	3	1	4	4	4	3
2	33	2022-03-01	2	1	2	2	1	0	2	2	2	1	2	1	2	2	1	0	0	0	0	0	0	#NULL!	160	#NULL!	2	5	2	4	2	2	2	1	1	4	2	2	4	4	1	1	1	2	1	2	1	1	1
2	43	2022-11-04	2	1	2	2	1	0	2	2	2	1	2	1	2	2	1	0	0	0	0	0	0	8	20	8	2	3	3	3	3	3	3	2	2	3	1	2	4	4	2	2	2	2	1	3	2	2	2
1	47	2021-02-16	2	1	1	2	3	0	1	2	2	1	2	1	1	2	3	0	0	0	0	0	0	#NULL!	#NULL!	#NULL!	2	4	4	3	4	3	4	4	4	3	4	4	4	4	4	3	4	4	4	4	4	4	3
1	32	2021-03-23	2	1	1	1	1	0	1	1	2	1	2	1	1	2	1	0	0	0	0	0	0	#NULL!	#NULL!	#NULL!	2	4	5	5	5	3	4	4	4	3	3	4	2	4	3	2	1	1	1	1	1	1	1
1	42	2022-03-05	2	1	2	2	1	0	1	2	2	1	2	1	2	2	1	0	0	0	1	0	0	#NULL!	#NULL!	#NULL!	2	4	4	3	4	4	4	1	1	4	1	4	1	4	4	1	1	1	4	4	1	4	4
1	42	2022-03-09	2	1	2	2	1	0	1	2	2	1	2	1	2	2	1	0	0	0	0	0	0	#NULL!	#NULL!	#NULL!	2	5	5	3	5	4	4	1	1	5	1	5	4	4	1	1	1	2	1	1	1	1	1
1	32	2022-09-27	2	1	2	2	2	0	1	2	2	1	2	1	2	2	2	0	0	0	0	0	0	8	20	8	2	1	2	1	1	1	5	1	1	1	1	5	1	5	1	1	1	1	1	5	5	5	1
1	39	2021-05-31	2	1	2	2	1	0	1	2	2	1	2	1	2	2	1	0	1	0	0	0	0	8	20	8	2	2	2	2	1	1	1	1	1	2	2	2	5	5	5	1	1	1	1	2	2	2	2
1	37	2022-02-01	2	1	3	1	2	0	1	2	2	1	2	1	3	2	2	0	0	0	1	0	0	#NULL!	#NULL!	#NULL!	2	1	3	2	2	2	2	1	1	5	5	5	1	5	1	1	1	1	1	5	5	5	1
1	32	2022-03-08	2	1	3	2	2	0	1	2	2	1	2	1	3	2	2	0	0	0	0	0	0	8	20	8	2	2	5	1	5	2	3	2	2	3	2	2	2	5	1	2	1	1	1	2	2	3	2
1	30	2022-03-28	2	1	2	2	1	0	1	2	2	1	2	1	2	2	1	0	0	0	0	0	0	6.5	20	6.5	2	2	4	5	1	4	4	1	1	1	1	1	5	5	1	1	1	1	1	1	1	1	1
1	38	2022-03-13	2	1	2	2	1	0	1	2	2	1	2	1	2	2	1	0	0	0	0	0	0	6.5	20	6.5	2	1	5	1	1	5	4	1	1	1	1	1	1	5	1	5	1	1	1	1	1	1	1
2	36	2022-12-02	2	1	2	2	1	0	2	2	2	1	2	1	2	2	1	0	0	0	0	0	0	8	20	8	2	1	5	1	1	5	5	1	1	1	1	2	1	5	1	1	1	1	1	1	1	1	1
2	39	2023-05-02	2	1	2	2	1	0	2	2	2	1	2	1	2	2	1	0	0	0	0	0	0	8	20	8	2	1	5	1	1	5	5	3	2	3	1	4	1	5	1	1	1	1	1	4	2	1	1
1	40	2022-03-23	2	1	2	2	3	0	1	2	2	1	2	1	2	2	3	0	0	0	0	0	0	8	20	8	2	1	5	1	1	5	5	1	1	1	5	5	1	5	1	1	5	5	1	5	5	5	5
2	39	2022-05-02	2	1	2	2	1	0	2	2	2	1	2	1	2	2	1	0	0	0	0	0	0	#NULL!	#NULL!	#NULL!	2	2	5	3	3	5	2	1	1	2	1	2	2	5	2	2	2	2	1	1	1	1	1
2	42	2022-11-14	2	1	2	2	1	0	2	4	2	1	2	1	2	2	1	0	0	0	0	0	0	#NULL!	#NULL!	#NULL!	2	2	5	3	2	5	3	2	2	5	3	5	5	5	2	1	2	4	1	5	5	5	5
3	40	2022-12-05	2	1	2	1	1	0	3	2	2	1	2	1	2	2	1	0	0	0	1	0	0	8	20	8	2	1	5	5	1	5	5	1	1	1	1	5	5	5	1	1	1	1	1	1	4	3	3
2	34	2022-03-02	2	1	2	2	1	0	2	2	2	1	2	1	2	2	1	0	0	0	0	0	0	8	20	8	2	5	5	2	5	2	2	2	2	2	1	1	2	5	5	2	1	5	5	1	1	1	1
2	31	2022-08-01	2	1	3	2	1	0	2	2	2	1	2	1	3	2	1	0	0	0	1	0	0	8	20	8	2	4	4	4	2	3	2	2	2	4	2	4	1	5	1	5	3	1	1	5	5	5	4
1	42	2021-08-12	2	1	3	2	1	0	1	2	2	1	2	1	3	2	1	0	0	0	0	0	0	#NULL!	160	#NULL!	2	4	4	2	5	4	5	2	2	2	1	2	1	5	1	5	1	1	1	2	2	1	1
3	50	2022-12-29	2	1	3	2	1	0	3	2	2	1	2	1	3	2	1	0	0	0	0	0	0	8	20	8	2	3	4	3	3	4	4	1	1	2	2	5	2	5	1	1	2	1	1	2	2	2	1
2	38	2022-11-26	2	1	3	2	1	0	2	2	2	1	2	1	3	2	1	0	0	0	0	0	0	#NULL!	#NULL!	#NULL!	2	4	5	4	1	4	3	2	1	4	1	4	1	5	4	1	1	1	5	1	4	4	1
1	36	2022-03-15	2	1	2	2	1	0	1	2	2	1	2	1	2	2	1	0	1	0	1	0	0	8	20	8	2	3	3	3	3	5	5	1	1	3	1	5	3	5	3	5	5	5	5	5	5	5	5
1	46	2022-02-23	2	1	2	2	1	0	1	2	2	1	2	1	2	2	1	0	0	0	0	0	0	6.5	20	6.5	2	5	5	5	5	5	5	3	3	3	2	3	2	5	5	5	3	3	1	4	5	5	4
2	23	2022-09-09	3	1	1	2	1	0	2	2	3	1	2	1	1	2	1	0	0	0	0	0	0	#NULL!	#NULL!	#NULL!	2	1	1	1	1	1	1	1	1	1	1	1	1	1	1	1	1	1	1	1	1	1	1
2	37	2023-05-07	3	1	2	1	1	0	2	2	3	1	2	1	2	2	1	0	1	0	0	0	0	10.5	20	87.5	2	2	2	2	1	2	2	1	1	2	2	1	1	1	2	2	1	1	1	2	1	1	1
1	43	2022-03-01	3	1	2	2	1	0	1	3	3	1	2	1	2	2	1	1	0	0	0	0	0	8	20	8	2	1	2	3	1	2	2	2	2	1	1	1	1	1	1	1	2	2	1	1	1	1	1
1	32	2022-07-06	3	1	3	2	2	0	1	2	3	1	2	1	3	2	2	0	0	0	1	0	0	10	20	9.75	2	2	3	3	2	2	2	2	2	1	1	3	1	1	1	1	1	1	1	1	1	1	1
1	28	2022-07-06	3	1	2	2	1	0	1	2	3	1	2	1	2	2	1	0	0	0	0	0	0	10	20	9.75	2	2	2	3	1	1	2	2	2	2	1	1	2	2	2	1	1	1	1	1	1	1	1
1	38	2022-03-02	3	1	2	2	1	0	1	2	3	1	2	1	2	2	1	0	0	0	0	0	0	#NULL!	160	#NULL!	2	1	2	2	1	2	2	2	2	1	1	2	2	2	2	1	1	2	1	2	1	1	1
4	23	2023-01-01	3	1	2	1	1	0	4	2	3	1	2	1	2	2	1	0	0	0	0	0	0	10	20	9.75	2	1	4	2	2	2	2	2	2	2	2	2	2	2	2	2	1	2	1	2	2	2	2
2	35	2023-03-29	3	1	2	2	1	0	2	3	3	1	2	1	2	2	1	0	0	0	0	0	0	8	20	8	2	3	3	3	2	3	2	2	2	2	1	2	1	2	2	2	4	2	1	2	2	2	2
2	51	2022-03-10	3	1	3	2	1	0	2	1	3	1	2	1	3	2	1	0	0	0	0	0	0	#NULL!	#NULL!	#NULL!	2	1	2	5	1	1	2	1	1	1	1	1	1	3	1	1	1	1	1	1	1	1	1
1	27	2022-05-18	3	1	1	2	2	0	1	2	3	1	2	1	1	2	2	0	0	0	0	0	0	#NULL!	160	#NULL!	2	1	2	3	1	2	2	2	2	2	5	1	1	3	1	1	1	1	1	1	1	1	1
1	28	2022-03-07	3	1	2	2	1	0	1	2	3	1	2	1	2	2	1	0	0	0	0	0	0	6.5	20	6.5	2	3	2	2	2	3	4	2	2	2	1	1	3	3	2	1	1	2	4	2	2	2	1
1	41	2022-04-06	3	1	3	2	1	0	1	2	3	1	2	1	3	2	1	0	0	0	0	0	0	8	20	8	2	2	3	3	1	5	5	2	1	2	1	4	5	5	2	5	1	1	1	2	2	2	1
1	49	2021-08-11	4	1	3	2	1	0	1	4	4	2	2	1	3	2	1	1	1	0	0	0	0	8	20	8	2	5	5	4	5	5	5	4	2	5	3	5	3	5	3	3	2	3	3	3	3	4	4
1	42	2022-03-08	2	0	2	1	1	1	1	2	2	1	2	0	2	2	1	0	0	0	0	0	1	8	20	8	2	1	2	1	1	1	2	1	1	1	1	1	1	2	1	1	1	1	1	1	1	1	1
2	44	2021-08-01	1	1	1	1	1	1	2	2	1	1	2	1	1	2	1	0	0	0	0	0	1	10	20	10	2	1	2	1	1	2	2	3	3	1	1	1	1	1	1	1	1	1	1	1	1	1	1
1	36	2021-08-10	1	1	2	1	1	1	1	2	1	1	2	1	2	2	1	0	0	0	0	0	1	3	20	3	2	2	2	2	1	2	2	2	2	2	2	2	2	2	2	1	2	2	1	2	2	2	2
1	49	2021-09-15	2	1	2	1	1	1	1	2	2	1	2	1	2	2	1	0	0	0	0	0	1	6	20	6	2	2	1	2	2	1	1	1	1	1	1	1	1	1	2	1	1	1	1	2	1	2	1
2	36	2022-10-10	2	1	2	1	1	1	2	2	2	1	2	1	2	2	1	0	0	0	0	0	1	2	10	1	2	1	2	2	1	2	2	1	1	1	1	1	1	1	1	1	1	1	1	1	1	1	1
1	36	2022-02-17	2	1	2	1	1	1	1	2	2	1	2	1	2	2	1	0	0	0	0	0	1	10	19	9.5	2	5	1	1	1	1	5	1	1	1	1	1	1	1	5	1	1	1	1	1	1	1	1
2	31	2022-05-05	2	1	2	1	1	1	2	2	2	1	2	1	2	2	1	0	0	0	0	0	1	11	300	165	2	3	4	1	1	3	4	1	1	4	1	1	1	1	1	1	1	1	1	1	1	1	1
1	47	2022-06-18	2	1	3	2	1	1	1	1.5	2	1	2	1	3	2	1	0	0	0	0	0	1	10	20	9.75	2	1	1	2	1	2	1	1	2	2	1	1	2	2	1	1	1	1	2	2	1	2	1
1	42	2021-09-05	2	1	2	1	1	1	1	2	2	1	2	1	2	2	1	0	0	0	1	0	1	10	20	10	2	2	2	3	2	3	3	3	3	2	1	2	2	2	2	1	1	1	1	1	1	1	1
2	36	2022-12-02	2	1	2	1	1	1	2	2	2	1	2	1	2	2	1	1	0	0	0	0	1	#NULL!	18	#NULL!	2	3	4	2	3	5	5	1	1	3	1	4	2	3	5	1	3	4	4	3	1	2	4
3	39	2022-10-08	2	1	2	1	1	1	3	2	2	1	2	1	2	2	1	0	1	0	0	0	1	10	20	10	2	2	4	4	2	3	3	2	2	2	1	2	2	4	2	1	2	2	2	3	2	2	1
[truncated: 7 more columns]
